# Supplementary material for: Identification of ephrin-A1–EphA2 signalling as a potential target for fracture prevention
Source: Nat Commun. 2026 Feb 21;17:1988. doi: 10.1038/s41467-026-69863-6 (PMC12932640; doi:10.1038/s41467-026-69863-6)
Supplement: Supplementary file 3 — Supplementary Data 1–6 [file 41467_2026_69863_MOESM3_ESM.xlsx]

## Sheet: Supplementary Data 1
	Supplementary Data 1 Identification of causal circulating proteins for forearm fractures using a Mendelian randomization (MR) pipeline
	UniProt ID	Protein name	Gene name	IV for exposure	N IV	R2	F stat	OR	95% CI		P
	Q9BXY4	R-spondin-3	RSPO3	rs1936800	1	0.0137602	644.813	0.559698	0.515206	0.608033	6.4951e-43
	O94907	Dickkopf-related protein 1	DKK1	rs1159798,rs12258467,rs7097068	3	0.0107825	167.912	1.55189	1.41325	1.70413	3.44045e-20
	Q92520	Protein FAM3C	FAM3C	rs138090420	1	0.00535829	248.973	0.54968	0.474813	0.636352	1.14167e-15
	Q9BQB4	Sclerostin	SOST	rs55974014,rs6416905	2	0.00241578	55.9579	2.14529	1.73288	2.65585	2.42912e-12
	O00300	Tumor necrosis factor receptor superfamily member 11B (OPG)	TNFRSF11B	rs117204589,rs2468184,rs4876836	3	0.0263162	416.349	0.826904	0.777764	0.879148	1.19751e-09
	Q9NQ76	Matrix extracellular phosphoglycoprotein	MEPE	rs4693881,rs7672820	2	0.0101905	237.901	0.771904	0.703113	0.847426	5.44566e-08
	P30279	G1/S-specific cyclin-D2	CCND2	rs76895963	1	0.00151747	70.238	1.93199	1.50491	2.48027	2.38306e-07
	P20827	Ephrin-A1	EFNA1	rs7546746	1	0.0440986	2132.08	0.896133	0.854956	0.939293	4.89019e-06
	P16035	Metalloproteinase inhibitor 2	TIMP2	rs8066695	1	0.00409759	190.153	1.40012	1.20554	1.62611	1.04113e-05
	P00734	Prothrombin	F2	rs11038982	1	0.00483303	224.448	0.739323	0.641104	0.852589	3.28464e-05
	Q16663	C-C motif chemokine 15	CCL15	rs113297216	1	0.273824	17427	1.03589	1.01808	1.054	6.73361e-05
	P30530	Tyrosine-protein kinase receptor UFO	AXL	rs113296064,rs74816457	2	0.0157333	369.368	1.18862	1.08766	1.29894	0.000135908
	Q9BRK3	Matrix remodeling-associated protein 8	MXRA8	rs904589	1	0.000933524	43.1841	0.589446	0.44758	0.776279	0.000168081
	Q7L0J3	Synaptic vesicle glycoprotein 2A	SV2A	rs68144650	1	0.012491	584.586	0.833544	0.756244	0.918745	0.000245733
	Q9UN19	Dual adapter for phosphotyrosine and 3-phosphotyrosine and 3-phosphoinositide	DAPP1	rs7688733	1	0.00576437	267.951	1.27268	1.11543	1.45209	0.000339237
	O43508	Tumor necrosis factor ligand superfamily member 12	TNFSF12	rs80067372	1	0.0587735	2885.89	1.07639	1.03277	1.12186	0.000487559
	O94992	Protein HEXIM1	HEXIM1	rs77243715	1	0.00225881	104.63	0.701492	0.570796	0.862114	0.000750672
	Q9UJ68	Mitochondrial peptide methionine sulfoxide reductase	MSRA	rs34906836	1	0.00175612	81.3038	1.48438	1.17328	1.87798	0.000995956
	P48307	Tissue factor pathway inhibitor 2	TFPI2	rs116913862,rs180236,rs1990543,rs3763469,rs62466699,rs80089888	6	0.0174245	136.581	1.13159	1.05076	1.21863	0.00107696
	Q9H3U7	SPARC-related modular calcium-binding protein 2	SMOC2	rs11759500,rs59291571	2	0.0874533	2214.49	0.948505	0.918183	0.979828	0.00142613
	Q9UBX1	Cathepsin F	CTSF	rs1044522	1	0.0197432	930.83	0.889947	0.826794	0.957923	0.00190504
	Q12778	Forkhead box protein O1	FOXO1	rs17061453	1	0.006962	324.012	0.787592	0.676985	0.916269	0.00198471
	Q7L8A9	Tubulinyl-Tyr carboxypeptidase 1	VASH1	rs3783994	1	0.00225596	104.497	1.37354	1.11949	1.68524	0.00235272
	O14788	Tumor necrosis factor ligand superfamily member 11	TNFSF11	rs2062305	1	0.00729458	339.603	0.837582	0.746794	0.939407	0.00246359
	Q5TA50	Ceramide-1-phosphate transfer protein	CPTP	rs34782209	1	0.000793758	36.7135	1.61771	1.18342	2.21138	0.00256241
	Q8IV48	3'-5' exoribonuclease 1	ERI1	rs7814328	1	0.00209591	97.0682	0.719796	0.581234	0.89139	0.00257922
	P15848	Arylsulfatase B	ARSB	rs10039384,rs631305	2	0.034604	828.272	0.919531	0.870625	0.971184	0.00262504
	Q9NS15	Latent-transforming growth factor beta-binding protein 3	LTBP3	rs12270054	1	0.0486237	2362.05	1.07577	1.02489	1.12917	0.0031313
	P08134	Rho-related GTP-binding protein RhoC	RHOC	rs1006298	1	0.00312237	144.756	0.744579	0.612055	0.905797	0.00318426
	Q86SR1	Polypeptide N-acetylgalactosaminyltransferase 10	GALNT10	rs56968070	1	0.0262918	1247.91	1.12902	1.04003	1.22563	0.00377021
	Q0ZGT2	Nexilin	NEXN	rs4949829	1	0.0032159	149.106	1.25029	1.07457	1.45474	0.00384316
	Q6P5S2	Protein LEG1 homolog	LEG1	rs979065	1	0.0719888	3585.12	0.947347	0.913194	0.982777	0.00388534
	Q16769	Glutaminyl-peptide cyclotransferase	QPCT	rs4670193	1	0.0200444	945.321	0.903501	0.842827	0.968544	0.00422159
	Q6UXM1	Leucine-rich repeats and immunoglobulin-like domains protein 3	LRIG3	rs11172841	1	0.00324826	150.611	0.776796	0.65289	0.924218	0.00438793
	Q9BTE6	Alanyl-tRNA editing protein Aarsd1	AARSD1	rs323500	1	0.00715495	333.056	0.850096	0.757788	0.953648	0.00561888
	O43280	Trehalase	TREH	rs537369	1	0.395825	30278.4	0.971972	0.95242	0.991925	0.00610783
	Q15762	CD226 antigen	CD226	rs3934439	1	0.00742654	345.793	1.17461	1.04685	1.31796	0.00615586
	Q9UQQ2	SH2B adapter protein 3	SH2B3	rs10849948	1	0.00251181	116.378	1.31918	1.08195	1.60843	0.00616946
	Q96F10	Thialysine N-epsilon-acetyltransferase	SAT2	rs858520	1	0.0352229	1687.29	1.07399	1.02033	1.13046	0.00633863
	P04278	Sex hormone-binding globulin	SHBG	rs858516	1	0.0482973	2345.38	1.06509	1.01765	1.11474	0.00668123
	Q9HC56	Protocadherin-9	PCDH9	rs34799271,rs4884715,rs73196183	3	0.0542671	883.935	1.05746	1.01543	1.10123	0.00693821
	P61457	Pterin-4-alpha-carbinolamine dehydratase	PCBD1	rs2630336	1	0.0174858	822.507	1.10741	1.02817	1.19275	0.00707415
	Q8NEB7	Acrosin-binding protein	ACRBP	rs7959658	1	0.0118757	555.441	0.879351	0.800668	0.965766	0.00718143
	O43903	Growth arrest-specific protein 2	GAS2	rs10734316	1	0.0054602	253.734	1.20052	1.05051	1.37196	0.00728463
	Q5T848	Probable G-protein coupled receptor 158	GPR158	rs824605	1	0.00160509	74.3	0.732744	0.58323	0.920587	0.00757185
	O14933	Ubiquitin/ISG15-conjugating enzyme E2 L6	UBE2L6	rs76525968	1	0.0256656	1217.41	0.90589	0.841537	0.975165	0.00856701
	Q969X0	RILP-like protein 2	RILPL2	rs13303267,rs186269301	2	0.00347045	80.4727	0.758581	0.617157	0.932413	0.00867198
	P08397	Porphobilinogen deaminase	HMBS	rs1131488	1	0.00364892	169.256	0.798516	0.674047	0.94597	0.00925712
	P09871	Complement C1s subcomponent	C1S	rs12820834	1	0.000972555	44.9913	1.44019	1.09264	1.89828	0.00963363
	P08581	Hepatocyte growth factor receptor	MET	rs1858830,rs42336	2	0.0234026	553.734	1.09135	1.02088	1.16669	0.0102681
	Q9Y6D9	Mitotic spindle assembly checkpoint protein MAD1	MAD1L1	rs55995779	1	0.00623279	289.861	1.82076	1.15193	2.87792	0.0103029
	Q8N608	Inactive dipeptidyl peptidase 10	DPP10	rs6719519	1	0.00856308	399.169	1.18991	1.04162	1.35932	0.010454
	Q15465	Sonic hedgehog protein	SHH	rs61545244	1	0.00144038	66.6646	1.41401	1.07997	1.85137	0.0117528
	O15263	Beta-defensin 4A	DEFB4A_DEFB4B	rs73184376	1	0.00286717	132.89	1.27229	1.05424	1.53543	0.0120513
	P04792	Heat shock protein beta-1	HSPB1	rs2908203	1	0.118829	6232.38	1.04258	1.00919	1.07707	0.0120513
	O43184	Disintegrin and metalloproteinase domain-containing protein 12	ADAM12	rs10901514,rs11244909	2	0.0139826	327.684	0.899292	0.827725	0.977047	0.012115
	Q9H3S3	Transmembrane protease serine 5	TMPRSS5	rs11214706	1	0.121743	6406.42	0.963744	0.936318	0.991974	0.0121746
	O14841	5-oxoprolinase	OPLAH	rs7833924	1	0.0170091	799.694	1.10339	1.0217	1.19162	0.0121813
	O00308	NEDD4-like E3 ubiquitin-protein ligase WWP2	WWP2	rs139057990	1	0.0127334	596.079	0.889681	0.810914	0.976099	0.0134574
	Q03167	Transforming growth factor beta receptor type 3	TGFBR3	rs11165010,rs17569923,rs284174	3	0.00607412	94.1417	0.854866	0.754835	0.968154	0.0135232
	P54284	Voltage-dependent L-type calcium channel subunit beta-3	CACNB3	rs7975385	1	0.00541307	251.532	0.841678	0.73389	0.965297	0.0136969
	P55773	C-C motif chemokine 23	CCL23	rs117230744,rs712048,rs854675,rs9903158	4	0.114268	1490.49	0.965207	0.938403	0.992776	0.0137192
	Q6P1M0	Long-chain fatty acid transport protein 4	SLC27A4	rs111515020	1	0.00178772	82.7691	0.753959	0.601357	0.945286	0.0143804
	P01225	Follitropin subunit beta	FSHB	rs11031005	1	0.0130843	612.722	0.900169	0.827246	0.979521	0.0146873
	P20273	B-cell receptor CD22	CD22	rs10411704,rs61404615	2	0.0323556	772.658	1.06907	1.01305	1.12818	0.0150088
	Q10471	Polypeptide N-acetylgalactosaminyltransferase 2	GALNT2	rs2144300,rs2273967	2	0.0542013	1324.23	0.944909	0.902661	0.989135	0.0151807
	Q6UX82	Ly6/PLAUR domain-containing protein 8	LYPD8	rs150439123,rs4335411	2	0.00665951	154.916	0.854735	0.752466	0.970904	0.0157743
	Q9BW30	Tubulin polymerization-promoting protein family member 3	TPPP3	rs9933409	1	0.00175524	81.2628	0.774411	0.629028	0.953395	0.0159597
	O15169	Axin-1	AXIN1	rs3848361	1	0.00105577	48.845	1.43883	1.0701	1.93462	0.0160204
	P13284	Gamma-interferon-inducible lysosomal thiol reductase	IFI30	rs2241089	1	0.0962827	4923.89	1.03953	1.00723	1.07286	0.0160852
	P07358	Complement component C8 beta chain	C8B	rs1984266,rs653804	2	0.11899	3120.92	0.965163	0.937612	0.993523	0.0164067
	P11226	Mannose-binding protein C	MBL2	rs7899547	1	0.370034	27146.7	0.981123	0.965802	0.996686	0.0176283
	P22303	Acetylcholinesterase	ACHE	rs6976053	1	0.0514406	2506.31	1.05257	1.00832	1.09876	0.0193858
	P02671	Fibrinogen alpha chain	FGA	rs2227411	1	0.00823384	383.694	1.13117	1.01975	1.25477	0.0198236
	Q16790	Carbonic anhydrase 9	CA9	rs11998	1	0.00502597	233.453	0.850217	0.741491	0.974884	0.0201081
	P22105	Tenascin-X	TNXB	rs45451301,rs4713574	2	0.0292787	696.965	0.931869	0.877894	0.989162	0.0204535
	P22897	Macrophage mannose receptor 1	MRC1	rs1757218	1	0.000971484	44.9417	0.676634	0.486086	0.941877	0.0206231
	Q9UQV4	Lysosome-associated membrane glycoprotein 3	LAMP3	rs11921884	1	0.0264117	1253.76	0.92996	0.874221	0.989252	0.0212996
	Q12860	Contactin-1	CNTN1	rs11176160,rs11177604	2	0.0225004	531.895	0.926309	0.867648	0.988936	0.0218314
	Q99895	Chymotrypsin-C	CTRC	rs497078	1	0.0588627	2890.54	1.04799	1.00675	1.09093	0.0221296
	O75888	Tumor necrosis factor ligand superfamily member 13	TNFSF13	rs4511593,rs9908405	2	0.0299879	714.368	0.938352	0.888489	0.991015	0.0223748
	Q92765	Secreted frizzled-related protein 3	FRZB	rs4427983	1	0.0330352	1578.91	1.06619	1.00822	1.1275	0.0246363
	Q96PL1	Secretoglobin family 3A member 2	SCGB3A2	rs4705204,rs6580507	2	0.0264311	627.339	0.930511	0.873808	0.990894	0.0247597
	Q9Y5X1	Sorting nexin-9	SNX9	rs2770104,rs688167	2	0.00421475	97.8046	1.18388	1.02067	1.37319	0.025727
	P21912	Succinate dehydrogenase	SDHB	rs36086195	1	0.00139084	64.3686	1.35738	1.03766	1.77561	0.0257654
	Q7Z7M9	Polypeptide N-acetylgalactosaminyltransferase 5	GALNT5	rs60851779,rs62175180	2	0.0326671	780.346	0.953153	0.913788	0.994212	0.0257673
	P15291	Beta-1,4-galactosyltransferase 1	B4GALT1	rs7019909	1	0.0184245	867.49	1.08383	1.00967	1.16344	0.0260084
	P31431	Syndecan-4	SDC4	rs2251577,rs6065808	2	0.0351759	842.461	0.941662	0.893058	0.992913	0.0262147
	P23276	Kell blood group glycoprotein	KEL	rs3757853	1	0.00706211	328.704	1.13901	1.01516	1.27796	0.0266767
	P23471	Receptor-type tyrosine-protein phosphatase zeta	PTPRZ1	rs6967738,rs7809971	2	0.0278078	660.949	1.06773	1.00738	1.1317	0.0272687
	Q02747	Guanylin	GUCA2A	rs12759864,rs2071500	2	0.0218209	515.475	1.09305	1.0094	1.18363	0.0285061
	P17931	Galectin-3	LGALS3	rs112424812	1	0.00832113	387.796	1.13434	1.01332	1.26982	0.0285401
	O75521	Enoyl-CoA delta isomerase 2	ECI2	rs638329	1	0.00136843	63.3298	1.3235	1.0295	1.70146	0.0287562
	Q8WWV3	Reticulon-4-interacting protein 1, mitochondrial	RTN4IP1	rs2054365	1	0.00438581	203.588	0.849131	0.733052	0.983592	0.0292163
	Q9UHX3	Adhesion G protein-coupled receptor E2	ADGRE2	rs10412108,rs139113505,rs28366013	3	0.0565096	922.651	0.954631	0.915445	0.995493	0.0299171
	Q9BZJ3	Tryptase delta	TPSD1	rs112332886,rs115107568,rs34777355	3	0.0539649	878.733	1.04382	1.00411	1.08511	0.0302224
	Q99650	Oncostatin-M-specific receptor subunit beta	OSMR	rs1897140,rs34848812,rs9292723	3	0.188737	3583.83	0.975076	0.953044	0.997617	0.0304198
	O95157	Neurexophilin-3	NXPH3	rs2676793	1	0.00937427	437.341	0.895396	0.810144	0.989619	0.0304349
	Q9H4A9	Dipeptidase 2	DPEP2	rs255052	1	0.00273343	126.674	1.21344	1.01777	1.44673	0.0310641
	Q5VT99	Leucine-rich repeat-containing protein 38	LRRC38	rs354589	1	0.0563814	2761.42	0.95542	0.916617	0.995865	0.0310958
	P30203	T-cell differentiation antigen CD6	CD6	rs55753183	1	0.212339	12459	0.976762	0.956103	0.997866	0.0310958
	O00391	Sulfhydryl oxidase 1	QSOX1	rs10737339,rs6425611	2	0.0242123	573.369	0.934052	0.877757	0.993957	0.0314707
	P01215	Glycoprotein hormones alpha chain	CGA	rs2031367	1	0.00125203	57.9362	0.73686	0.55691	0.974957	0.0325573
	Q96AJ9	Vesicle transport through interaction with t-SNAREs homolog 1A	VTI1A	rs11195955	1	0.00168716	78.1057	1.33672	1.02421	1.74459	0.0326794
	Q9HCB6	Spondin-1	SPON1	rs10832164,rs4757242,rs56406826	3	0.0554462	904.269	0.955297	0.915924	0.996363	0.033203
	P09543	2',3'-cyclic-nucleotide 3'-phosphodiesterase	CNP	rs4432296	1	0.00323085	149.801	1.20012	1.01453	1.41966	0.0333201
	P01031	Complement C5	C5	rs2146838	1	0.00919629	428.961	0.894331	0.806796	0.991364	0.0335866
	Q9BXJ0	Complement C1q tumor necrosis factor-related protein 5	C1QTNF5	rs2248853	1	0.00613854	285.451	1.14263	1.01012	1.29253	0.034006
	P52888	Thimet oligopeptidase	THOP1	rs1736182	1	0.0320127	1528.43	1.05919	1.00431	1.11706	0.0341394
	Q9Y5L3	Ectonucleoside triphosphate diphosphohydrolase 2	ENTPD2	rs45526831	1	0.00378581	175.63	1.30676	1.01917	1.67551	0.0348876
	Q6P1N0	Coiled-coil and C2 domain-containing protein 1A	CC2D1A	rs112839524	1	0.00112162	51.895	1.51329	1.02973	2.22394	0.0349367
	Q9Y5W5	Wnt inhibitory factor 1	WIF1	rs466776,rs924332	2	0.019771	466.073	1.07917	1.00529	1.15848	0.0352297
	O15394	Neural cell adhesion molecule 2	NCAM2	rs2826859,rs8184921	2	0.136832	3663.08	0.971969	0.946537	0.998084	0.0355734
	O94760	N(G),N(G)-dimethylarginine dimethylaminohydrolase 1	DDAH1	rs11161622,rs12140272,rs4949896,rs57794103	4	0.0203131	239.548	0.926064	0.861907	0.994996	0.0360014
	P24666	Low molecular weight phosphotyrosine protein phosphatase	ACP1	rs71437291	1	0.0457693	2216.73	1.04531	1.00287	1.08956	0.0361498
	O14879	Interferon-induced protein with tetratricopeptide repeats 3	IFIT3	rs2274878	1	0.00491762	228.396	0.857347	0.741723	0.990995	0.0373102
	P15090	Fatty acid-binding protein, adipocyte	FABP4	rs57214208	1	0.00439417	203.977	1.16991	1.00921	1.35618	0.037376
	Q6UXK5	Leucine-rich repeat neuronal protein 1	LRRN1	rs1038487,rs7648844,rs9839475	3	0.299421	6583.8	0.981617	0.964595	0.99894	0.0376361
	Q8WW22	DnaJ homolog subfamily A member 4	DNAJA4	rs58119220	1	0.00641752	298.508	0.870697	0.764047	0.992233	0.0378087
	A6NM11	Leucine-rich repeat-containing protein 37A2	LRRC37A2	rs143699161	1	0.236625	14325.7	1.02812	1.00152	1.05543	0.0381564
	Q96R05	Retinoid-binding protein 7	RBP7	rs3013783	1	0.0315777	1506.98	0.946425	0.898379	0.997041	0.0383188
	Q9NP84	Tumor necrosis factor receptor superfamily member 12A	TNFRSF12A	rs74758164	1	0.00201901	93.4992	1.24969	1.01161	1.54378	0.0387305
	P30086	Phosphatidylethanolamine-binding protein 1	PEBP1	rs1051077	1	0.00252567	117.022	0.784384	0.622995	0.98758	0.0388003
	Q9NRA1	Platelet-derived growth factor C	PDGFC	rs28999109	1	0.0016852	78.0147	0.760572	0.586468	0.986363	0.0390659
	Q8TBM8	DnaJ homolog subfamily B member 14	DNAJB14	rs55797991	1	0.00110327	51.0452	1.35574	1.01472	1.81137	0.0395111
	Q96PE7	Methylmalonyl-CoA epimerase, mitochondrial	MCEE	rs6716795	1	0.0169129	795.095	1.08258	1.00373	1.16763	0.0397499
	Q14116	Interleukin-18	IL18	rs2250417	1	0.0450396	2179.72	1.04972	1.00226	1.09943	0.0398254
	O00748	Cocaine esterase	CES2	rs68096928	1	0.00265319	122.946	1.21056	1.00886	1.45259	0.0398989
	Q9UKJ0	Paired immunoglobulin-like type 2 receptor beta	PILRB	rs1859788	1	0.557867	58313.8	1.01374	1.00061	1.02704	0.0401747
	P55291	Cadherin-15	CDH15	rs11646135	1	0.0665605	3295.51	0.962155	0.927329	0.998289	0.040265
	P25815	Protein S100-P	S100P	rs3822263,rs5855927	2	0.0418414	1009.07	0.936733	0.879979	0.997147	0.0404082
	O95502	Neuronal pentraxin receptor	NPTXR	rs12628497,rs13053505	2	0.161164	4439.62	1.02171	1.0009	1.04295	0.0408102
	Q9Y4L1	Hypoxia up-regulated protein 1	HYOU1	rs17552226	1	0.0121096	566.52	1.09762	1.00355	1.2005	0.0416
	Q14641	Early placenta insulin-like peptide	INSL4	rs41313766,rs72701669	2	0.0181045	426.062	0.922449	0.853528	0.996934	0.0416038
	Q99727	Metalloproteinase inhibitor 4	TIMP4	rs11707641,rs17036160	2	0.0475861	1154.54	1.04515	1.00166	1.09053	0.041714
	Q9UP79	A disintegrin and metalloproteinase with thrombospondin motifs 8	ADAMTS8	rs11608214,rs7116068,rs77872571	3	0.0340247	542.601	0.949037	0.902383	0.998102	0.0419704
	Q13563	Polycystin-2	PKD2	rs2728104	1	0.00353583	163.992	0.833416	0.699148	0.99347	0.0420467
	P07311	Acylphosphatase-1	ACYP1	rs10149491	1	0.0146796	688.541	1.12841	1.00413	1.26808	0.0424454
	Q8IWL1	Pulmonary surfactant-associated protein A2	SFTPA2	rs17886766	1	0.00479904	222.862	1.16077	1.00344	1.34277	0.0448378
	A6BM72	Multiple epidermal growth factor-like domains protein 11	MEGF11	rs11630800,rs144910307	2	0.0113691	265.733	0.90277	0.816834	0.997746	0.0450518
	P09958	Furin	FURIN	rs12906125	1	0.018966	893.479	1.0775	1.0015	1.15927	0.0455003
	P15085	Carboxypeptidase A1	CPA1	rs11973495	1	0.00892727	416.299	1.11252	1.00155	1.23579	0.0467273
	O60760	Hematopoietic prostaglandin D synthase	HPGDS	rs28408371	1	0.113302	5905.48	1.0315	1.00041	1.06355	0.0469793
	P47712	Cytosolic phospholipase A2	PLA2G4A	rs146286759	1	0.000699816	32.3653	0.64628	0.419195	0.996381	0.048112
	Q96AT9	Ribulose-phosphate 3-epimerase	RPE	rs7585265	1	0.00144332	66.8008	0.770501	0.594693	0.998282	0.0484986
	Q9Y2J8	Protein-arginine deiminase type-2	PADI2	rs2235913	1	0.00801777	373.544	1.11714	1.00071	1.24711	0.0485408
	P18084	Integrin beta-5	ITGB5	rs61760577	1	0.00334189	154.967	0.833082	0.694556	0.999236	0.0490453
	Q7Z6M3	Allergin-1	MILR1	rs138176943,rs1991401	2	0.0712761	1773.42	1.04062	1.00007	1.08282	0.0495797
	Q9NZN3	EH domain-containing protein 3	EHD3	rs655029	1	0.0149539	701.601	0.920524	0.847471	0.999873	0.0496505
	Q6QNK2	Adhesion G-protein coupled receptor D1	ADGRD1	rs10848261,rs1212936,rs4759533	3	0.110632	1916.25	0.971884	0.944582	0.999975	0.049797
	Q9UIM3	FK506-binding protein-like	FKBPL	rs204886	1	0.00106757	49.3915	0.730093	0.533128	0.999828	0.0498745
	Q8TDQ7	Glucosamine-6-phosphate isomerase 2	GNPDA2	rs1128553,rs184490947	2	0.0516515	1258.54	0.956616	0.91512	0.999995	0.0499723
	P19474	E3 ubiquitin-protein ligase TRIM21	TRIM21	rs1376685	1	0.00110298	51.0316	0.740818	0.548815	0.999994	0.0499958
	Q6NXT1	Ankyrin repeat domain-containing protein 54	ANKRD54	rs141002682	1	0.00238107	110.306	0.810362	0.656366	1.00049	0.0505342
	P10147	C-C motif chemokine 3	CCL3	rs113308217,rs1719124,rs8064426	3	0.0716941	1189.72	1.03743	0.999866	1.0764	0.0508357
	P35475	Alpha-L-iduronidase	IDUA	rs36069160,rs3822020	2	0.131767	3506.89	1.02828	0.99983	1.05754	0.0514036
	O43597	Protein sprouty homolog 2	SPRY2	rs7337769	1	0.000942282	43.5896	0.73467	0.538665	1.002	0.0514906
	O95954	Formimidoyltransferase-cyclodeaminase	FTCD	rs77192864	1	0.00172905	80.048	0.713083	0.506034	1.00485	0.0533187
	Q01432	AMP deaminase 3	AMPD3	rs10840431,rs79057673	2	0.00697888	162.398	0.897243	0.803611	1.00178	0.0538227
	P01189	Pro-opiomelanocortin	POMC	rs6546044	1	0.00157745	73.0184	0.784691	0.612948	1.00455	0.0543655
	Q9UKK9	ADP-sugar pyrophosphatase	NUDT5	rs10508438	1	0.00160666	74.3728	1.27975	0.99515	1.64575	0.054596
	Q96LA6	Fc receptor-like protein 1	FCRL1	rs4971154	1	0.0647796	3201.23	1.0393	0.99913	1.08109	0.0552803
	Q99983	Osteomodulin	OMD	rs17364181	1	0.00180636	83.6339	0.763967	0.579764	1.00669	0.0558033
	Q9UGM5	Fetuin-B	FETUB	rs11717058	1	0.0114832	536.871	0.912489	0.83073	1.0023	0.0558649
	Q9Y5Q6	Insulin-like peptide INSL5	INSL5	rs11809759,rs7524784	2	0.0178528	420.032	0.931536	0.866209	1.00179	0.0559082
	O00182	Galectin-9	LGALS9	rs4239242	1	0.0936226	4773.8	0.968926	0.937989	1.00088	0.0565638
	P09668	Pro-cathepsin H	CTSH	rs62013227	1	0.29528	19364.6	0.984193	0.968191	1.00046	0.0567577
	P17050	Alpha-N-acetylgalactosaminidase	NAGA	rs134874	1	0.00503893	234.059	0.863147	0.741715	1.00446	0.0571138
	P10451	Osteopontin	SPP1	rs56254643	1	0.00470196	218.333	0.868377	0.750853	1.0043	0.0571484
	P41222	Prostaglandin-H2 D-isomerase	PTGDS	rs11145949	1	0.0189219	891.363	0.91779	0.840017	1.00276	0.0575807
	O43155	Leucine-rich repeat transmembrane protein FLRT2	FLRT2	rs1028578,rs12886126	2	0.0922885	2349.38	1.03125	0.998744	1.06481	0.0596959
	Q96LA5	Fc receptor-like protein 2	FCRL2	rs12568320	1	0.176086	9877.22	1.02433	0.998978	1.05033	0.0601081
	Q9P0G3	Kallikrein-14	KLK14	rs11666870,rs17728459	2	0.0192622	453.844	0.936975	0.875464	1.00281	0.0602404
	P04746	Pancreatic alpha-amylase	AMY2A	rs77729677	1	0.0678398	3363.46	1.05277	0.997753	1.11082	0.0604047
	Q06520	Bile salt sulfotransferase	SULT2A1	rs212100	1	0.0390296	1877.05	1.05044	0.997635	1.10604	0.0614838
	Q14246	Adhesion G protein-coupled receptor E1	ADGRE1	rs382818,rs59055395,rs8110698	3	0.0606253	994.185	1.03955	0.998012	1.08281	0.0622778
	Q92854	Semaphorin-4D	SEMA4D	rs7037220	1	0.00256323	118.767	0.827878	0.678679	1.00988	0.0624603
	Q05516	Zinc finger and BTB domain-containing protein 16	ZBTB16	rs1672716,rs538968,rs73000929	3	0.0624826	1026.67	0.961039	0.921666	1.00209	0.0626052
	P16671	Platelet glycoprotein 4	CD36	rs6961069	1	0.0351209	1682.23	0.951406	0.902782	1.00265	0.0627285
	P07332	Tyrosine-protein kinase Fes/Fps	FES	rs6227	1	0.00881156	410.856	0.9042	0.813033	1.00559	0.0632908
	P48052	Carboxypeptidase A2	CPA2	rs17164729,rs73146762	2	0.0683449	1695.13	0.962844	0.925032	1.0022	0.0639714
	P16562	Cysteine-rich secretory protein 2	CRISP2	rs555247	1	0.178782	10061.4	1.02308	0.998609	1.04814	0.0647149
	P0DN86	Choriogonadotropin subunit beta 3	CGB3_CGB5_CGB8	rs7252920	1	0.00184572	85.4594	0.729968	0.522614	1.01959	0.0648699
	P48304	Lithostathine-1-beta	REG1B	rs11126696,rs11676009	2	0.0557972	1365.53	1.03897	0.99754	1.08213	0.0655694
	Q6UW49	Sperm equatorial segment protein 1	SPESP1	rs77431782	1	0.000898316	41.5539	1.38812	0.978794	1.96862	0.0658092
	P07307	Asialoglycoprotein receptor 2	ASGR2	rs314224,rs62061425	2	0.0398326	958.616	0.956215	0.911569	1.00305	0.0664753
	Q96PP9	Guanylate-binding protein 4	GBP4	rs1969962	1	0.075153	3755.51	1.05048	0.996566	1.10731	0.0669514
	Q9Y243	RAC-gamma serine/threonine-protein kinase	AKT3	rs10803161	1	0.00139309	64.4729	0.789598	0.613216	1.01671	0.0670318
	Q9Y646	Carboxypeptidase Q	CPQ	rs11986156,rs11998498,rs2704248,rs72680193	4	0.064357	794.675	0.963659	0.92604	1.00281	0.0684573
	Q9UKW4	Guanine nucleotide exchange factor VAV3	VAV3	rs1619485	1	0.00149543	69.2161	1.26807	0.982166	1.63721	0.0684675
	P47992	Lymphotactin	XCL1	rs61801331	1	0.0099484	464.395	0.918624	0.838063	1.00693	0.069909
	Q8N423	Leukocyte immunoglobulin-like receptor subfamily B member 2	LILRB2	rs452717	1	0.259109	16163	0.983414	0.965777	1.00137	0.0700912
	P23919	Thymidylate kinase	DTYMK	rs144303868,rs200803243,rs34441975	3	0.0032985	50.9804	1.19815	0.984219	1.45857	0.0716324
	P05090	Apolipoprotein D	APOD	rs139828053,rs73891159	2	0.0204988	483.588	0.943599	0.885474	1.00554	0.0735106
	P50502	Hsc70-interacting protein	ST13	rs36088420	1	0.00118118	54.654	0.722896	0.506372	1.03201	0.0740156
	P02765	Alpha-2-HS-glycoprotein	AHSG	rs55727368	1	0.146245	7916.64	1.02183	0.997883	1.04635	0.0742921
	O75351	Vacuolar protein sorting-associated protein 4B	VPS4B	rs116847314	1	0.000954934	44.1754	0.745807	0.540336	1.02941	0.0744767
	Q07065	Cytoskeleton-associated protein 4	CKAP4	rs2704895,rs61942136	2	0.0222242	525.219	1.06084	0.994113	1.13205	0.0747744
	Q9NS71	Gastrokine-1	GKN1	rs4575760	1	0.000802933	37.1382	0.706368	0.481775	1.03566	0.0749962
	O14967	Calmegin	CLGN	rs6839048,rs72716382	2	0.247997	7620.43	1.01869	0.998134	1.03966	0.0750124
	Q7L266	Isoaspartyl peptidase/L-asparaginase	ASRGL1	rs11231073	1	0.0380712	1829.14	1.04782	0.995224	1.1032	0.0754404
	P21741	Midkine	MDK	rs117650983	1	0.00523496	243.212	0.832356	0.679667	1.01935	0.075956
	Q8TCD5	5'(3')-deoxyribonucleotidase, cytosolic type	NT5C	rs188809564	1	0.00358441	166.253	1.19475	0.981181	1.45481	0.0765802
	P12318	Low affinity immunoglobulin gamma Fc region receptor II-a	FCGR2A	rs10800357	1	0.0916788	4664.68	1.02889	0.996953	1.06185	0.0766821
	P02008	Hemoglobin subunit zeta	HBZ	rs11866877,rs2461286,rs28444102	3	0.457081	12969.1	0.988506	0.975925	1.00125	0.0769303
	Q7Z7K0	COX assembly mitochondrial protein homolog	CMC1	rs370517451	1	0.00296718	137.539	0.824524	0.665536	1.02149	0.0774973
	O15013	Rho guanine nucleotide exchange factor 10	ARHGEF10	rs4876220,rs62477466,rs7010312	3	0.0380867	609.944	1.04653	0.994885	1.10087	0.0781722
	Q9BYE9	Cadherin-related family member 2	CDHR2	rs2963680	1	0.0075709	352.566	1.10697	0.988556	1.23957	0.0783123
	Q8IYS5	Osteoclast-associated immunoglobulin-like receptor	OSCAR	rs11665958,rs4442925,rs4806708	3	0.124688	2194.39	0.978957	0.956047	1.00242	0.0783764
	P11310	Medium-chain specific acyl-CoA dehydrogenase, mitochondrial	ACADM	rs7534754	1	0.0091513	426.843	1.09988	0.989211	1.22294	0.0784937
	O43505	Beta-1,4-glucuronyltransferase 1	B4GAT1	rs11227464	1	0.0374193	1796.6	1.04999	0.994419	1.10867	0.0787064
	O43827	Angiopoietin-related protein 7	ANGPTL7	rs11581010	1	0.0533109	2602.56	0.962421	0.922074	1.00453	0.0796121
	Q12864	Cadherin-17	CDH17	rs71680648	1	0.0382141	1836.27	1.04941	0.994033	1.10787	0.0812307
	P14868	Aspartate--tRNA ligase, cytoplasmic	DARS1	rs309147	1	0.00136216	63.0396	1.23731	0.973492	1.57263	0.0817915
	P06276	Cholinesterase	BCHE	rs2668196	1	0.0670627	3322.16	1.03815	0.995268	1.08289	0.0819322
	Q15599	Na(+)/H(+) exchange regulatory cofactor NHE-RF2	SLC9A3R2	rs3211995	1	0.00511446	237.585	0.888421	0.777093	1.0157	0.0832809
	P09769	Tyrosine-protein kinase Fgr	FGR	rs3737803	1	0.00455368	211.416	1.1471	0.982059	1.33987	0.0833549
	P13727	Bone marrow proteoglycan	PRG2	rs11606592	1	0.00580863	270.02	0.881959	0.76504	1.01675	0.0834353
	Q9NZS2	Killer cell lectin-like receptor subfamily F member 1	KLRF1	rs17549004,rs2012290,rs61923561	3	0.00610523	94.6267	1.10975	0.986179	1.24881	0.0838277
	P24821	Tenascin	TNC	rs10759756,rs10982156,rs7866616	3	0.0305965	486.205	0.950535	0.897402	1.00681	0.0838827
	P10415	Apoptosis regulator Bcl-2	BCL2	rs4987856	1	0.00144351	66.8099	1.29721	0.965766	1.7424	0.0838858
	P20062	Transcobalamin-2	TCN2	rs740234,rs9621036	2	0.133551	3561.71	0.977001	0.951541	1.00314	0.0841601
	Q14162	Scavenger receptor class F member 1	SCARF1	rs145233261,rs62088045,rs939564	3	0.0196007	307.979	1.05022	0.993404	1.11028	0.0842124
	P20711	Aromatic-L-amino-acid decarboxylase	DDC	rs4601266	1	0.0238514	1129.25	0.946006	0.88822	1.00755	0.0843425
	O43736	Integral membrane protein 2A	ITM2A	rs149791945,rs17251796	2	0.0200703	473.273	0.919147	0.835051	1.01171	0.0850448
	P29317	Ephrin type-A receptor 2	EPHA2	rs28616748,rs924204	2	0.00981127	228.96	0.913814	0.824621	1.01265	0.0854338
	O00548	Delta-like protein 1	DLL1	rs6906515,rs9356631,rs9460014	3	0.0143811	224.768	0.931634	0.859163	1.01022	0.0865381
	P15311	Ezrin	EZR	rs140653162,rs4709249	2	0.00304811	70.6495	1.15796	0.979112	1.36947	0.0866474
	P01258	Calcitonin	CALCA	rs10766197	1	0.00823834	383.906	1.10175	0.986084	1.23098	0.0868361
	P05451	Lithostathine-1-alpha	REG1A	rs11126696	1	0.0300157	1430.13	1.05085	0.992852	1.11224	0.0868361
	P21549	Serine--pyruvate aminotransferase	AGXT	rs55649245,rs7340215	2	0.0494826	1202.94	1.03968	0.99417	1.08728	0.0883862
	Q9H4D0	Calsyntenin-2	CLSTN2	rs11714026,rs1562492	2	0.0478418	1161.05	1.0403	0.993983	1.08879	0.0890813
	P49862	Kallikrein-7	KLK7	rs1991819,rs268883,rs2739408	3	0.0563955	920.676	0.966109	0.928382	1.00537	0.0897904
	Q9H910	Jupiter microtubule associated homolog 2	JPT2	rs113571946	1	0.00134445	62.2188	1.30431	0.959362	1.77328	0.0900303
	P56851	Epididymal secretory protein E3-beta	EDDM3B	rs3827905	1	0.035688	1710.4	1.04855	0.9925	1.10776	0.0907684
	P08217	Chymotrypsin-like elastase family member 2A	CELA2A	rs11579489	1	0.00213648	98.9512	0.814122	0.641261	1.03358	0.0912689
	P35556	Fibrillin-2	FBN2	rs78821460	1	0.0410559	1978.68	1.04477	0.992925	1.09933	0.0916866
	Q9H2X3	C-type lectin domain family 4 member M	CLEC4M	rs4804774,rs594793	2	0.0735578	1834.69	1.03001	0.995203	1.06603	0.091836
	Q86UU1	Pleckstrin homology-like domain family B member 1	PHLDB1	rs569770	1	0.000954642	44.1619	0.757099	0.547671	1.04661	0.092141
	Q96B86	Repulsive guidance molecule A	RGMA	rs10852186,rs1872050,rs3752102,rs4299103,rs4777660,rs7175744,rs8035095,rs9806415	8	0.0530022	323.282	1.03787	0.993897	1.08379	0.0924131
	P56159	GDNF family receptor alpha-1	GFRA1	rs10885868,rs11197603,rs56249087	3	0.0296743	471.103	1.04782	0.992294	1.10644	0.092671
	P42785	Lysosomal Pro-X carboxypeptidase	PRCP	rs2510290,rs76004525	2	0.00498249	115.709	1.13745	0.978624	1.32206	0.0932734
	P09529	Inhibin beta B chain	INHBB	rs17050272,rs4599120	2	0.0670885	1661.73	0.96931	0.934639	1.00527	0.0934836
	Q9NQ30	Endothelial cell-specific molecule 1	ESM1	rs4242051,rs6875666	2	0.0213047	503.014	1.05985	0.990138	1.13447	0.0940415
	Q15828	Cystatin-M	CST6	rs72930985	1	0.0185856	875.218	1.06492	0.989301	1.14632	0.0941839
	Q96KB5	Lymphokine-activated killer T-cell-originated protein kinase	PBK	rs4732779	1	0.000840003	38.8542	0.758747	0.548863	1.04889	0.0947113
	P04183	Thymidine kinase, cytosolic	TK1	rs144204502	1	0.00264238	122.444	0.891272	0.778252	1.0207	0.0961613
	O95644	Nuclear factor of activated T-cells, cytoplasmic 1	NFATC1	rs2581726,rs657693	2	0.00772667	179.934	1.10026	0.982987	1.23152	0.0966028
	Q14242	P-selectin glycoprotein ligand 1	SELPLG	rs8179110	1	0.00324079	150.263	0.862228	0.723627	1.02738	0.0973387
	Q8IUN9	C-type lectin domain family 10 member A	CLEC10A	rs1373125,rs35682597,rs62061395	3	0.116293	2027.2	1.02428	0.995609	1.05377	0.0976946
	P12955	Xaa-Pro dipeptidase	PEPD	rs113752630,rs17569	2	0.0947663	2419.06	0.972112	0.939965	1.00536	0.0992653
	O00291	Huntingtin-interacting protein 1	HIP1	rs1186222	1	0.000905609	41.8915	1.31354	0.948903	1.8183	0.10021
	Q9HC57	WAP four-disulfide core domain protein 1	WFDC1	rs17812265,rs400345	2	0.0359934	862.77	0.96064	0.91556	1.00794	0.101526
	Q96PL5	Erythroid membrane-associated protein	ERMAP	rs11210710	1	0.00404922	187.9	0.885055	0.764459	1.02468	0.1023
	P41217	OX-2 membrane glycoprotein	CD200	rs2399420,rs34257022,rs7611690	3	0.0178486	279.949	1.06624	0.987072	1.15175	0.103233
	Q6P1J6	Phospholipase B1, membrane-associated	PLB1	rs12993525,rs2940785,rs72786884	3	0.0734329	1220.86	0.974589	0.944763	1.00536	0.104562
	Q9NPH6	Odorant-binding protein 2b	OBP2B	rs3761822,rs616154	2	0.23524	7107.86	1.01512	0.996874	1.0337	0.10488
	O43493	Trans-Golgi network integral membrane protein 2	TGOLN2	rs2292653	1	0.0126947	594.24	1.06984	0.985993	1.16081	0.104972
	Q9BQ51	Programmed cell death 1 ligand 2	PDCD1LG2	rs2381282,rs60754084	2	0.190611	5441.81	1.0235	0.995139	1.05267	0.10521
	P02771	Alpha-fetoprotein	AFP	rs10006241,rs10030080	2	0.0100389	234.325	1.08983	0.98196	1.20954	0.105747
	Q96FQ6	Protein S100-A16	S100A16	rs9330298	1	0.00513302	238.452	1.13704	0.973154	1.32853	0.105817
	Q9HCY8	Protein S100-A14	S100A14	rs9330298	1	0.0154673	726.065	1.07682	0.98444	1.17787	0.105817
	Q9Y5A7	NEDD8 ultimate buster 1	NUB1	rs405281	1	0.00180411	83.5292	0.826692	0.656329	1.04128	0.106
	P19961	Alpha-amylase 2B	AMY2B	rs35297534,rs7554284,rs77729677	3	0.0877705	1482.17	1.03954	0.991784	1.0896	0.106065
	Q01459	Di-N-acetylchitobiase	CTBS	rs79723172	1	0.114499	5975.93	0.973585	0.942339	1.00587	0.107723
	P80098	C-C motif chemokine 7	CCL7	rs9907136	1	0.00549937	255.564	1.11536	0.976396	1.27409	0.107812
	O75223	Gamma-glutamylcyclotransferase	GGCT	rs38429	1	0.00554482	257.688	1.11263	0.976879	1.26724	0.107924
	P01037	Cystatin-SN	CST1	rs4528835	1	0.148086	8033.59	1.02279	0.995064	1.0513	0.108023
	Q9H5V8	CUB domain-containing protein 1	CDCP1	rs112700892,rs2276862,rs62242502,rs7428429	4	0.0519783	633.443	0.957827	0.908737	1.00957	0.108451
	P04054	Phospholipase A2	PLA2G1B	rs11065078	1	0.00115803	53.5818	1.26352	0.949527	1.68133	0.108571
	Q9UBP4	Dickkopf-related protein 3	DKK3	rs10734190,rs11022114	2	0.0806732	2027.74	1.02735	0.994013	1.0618	0.108892
	Q9BSW2	EF-hand calcium-binding domain-containing protein 4B	CRACR2A	rs11062789,rs6489498	2	0.0162665	382.093	0.938677	0.868563	1.01445	0.110107
	Q9Y3C0	WASH complex subunit 3	WASHC3	rs1858173	1	0.00266244	123.376	1.15858	0.967161	1.38787	0.110141
	Q9UJA9	Ectonucleotide pyrophosphatase/phosphodiesterase family member 5	ENPP5	rs1047153	1	0.301664	19964.2	1.01439	0.996705	1.03239	0.111361
	Q99426	Tubulin-folding cofactor B	TBCB	rs2231569	1	0.00137185	63.4886	1.23162	0.952619	1.59234	0.111926
	P43632	Killer cell immunoglobulin-like receptor 2DS4	KIR2DS4	rs10402147	1	0.000928952	42.9723	0.794021	0.597407	1.05534	0.112085
	Q9BY14	Testis-expressed protein 101	TEX101	rs8109124	1	0.00304891	141.339	0.838945	0.674949	1.04279	0.113554
	P07942	Laminin subunit beta-1	LAMB1	rs1544474,rs436573	2	0.193302	5537.03	1.01804	0.995738	1.04084	0.113637
	P13591	Neural cell adhesion molecule 1	NCAM1	rs11214351,rs11214489	2	0.0572796	1404.01	0.969453	0.93289	1.00745	0.113739
	P21217	3-galactosyl-N-acetylglucosaminide 4-alpha-L-fucosyltransferase FUT3	FUT3	rs17855739,rs8101625	2	0.126844	3356.84	0.978638	0.952716	1.00527	0.114913
	Q9Y5K2	Kallikrein-4	KLK4	rs17714461,rs2659112,rs2664153	3	0.110959	1922.63	0.976998	0.94908	1.00574	0.115668
	Q9NYJ8	TGF-beta-activated kinase 1 and MAP3K7-binding protein 2	TAB2	rs728644	1	0.00089365	41.3379	1.33718	0.930678	1.92125	0.116083
	Q9Y5Y7	Lymphatic vessel endothelial hyaluronic acid receptor 1	LYVE1	rs114708736,rs76318574	2	0.0119108	278.548	0.936671	0.863257	1.01633	0.116177
	Q9BXN2	C-type lectin domain family 7 member A	CLEC7A	rs17734799,rs4763446	2	0.0198337	467.581	0.949716	0.890414	1.01297	0.116811
	P35625	Metalloproteinase inhibitor 3	TIMP3	rs5749504	1	0.169232	9414.47	1.01911	0.995278	1.04351	0.116904
	P02461	Collagen alpha-1(III) chain	COL3A1	rs12988143	1	0.000622536	28.789	1.35698	0.926433	1.98762	0.116982
	P32321	Deoxycytidylate deaminase	DCTD	rs77117056	1	0.00144665	66.9551	1.2257	0.950333	1.58085	0.116982
	Q9H251	Cadherin-23	CDH23	rs10823764,rs2166631	2	0.00967177	225.673	0.9189	0.826599	1.02151	0.117354
	P02462	Collagen alpha-1(IV) chain	COL4A1	rs4773180,rs57225762,rs9588107	3	0.00360177	55.6847	1.12513	0.970576	1.30431	0.117857
	P26436	Acrosomal protein SP-10	ACRV1	rs77322490	1	0.00387568	179.815	0.87671	0.74332	1.03404	0.11817
	Q8TD46	Cell surface glycoprotein CD200 receptor 1	CD200R1	rs3083318	1	0.25442	15770.7	1.0171	0.995662	1.039	0.11876
	O43570	Carbonic anhydrase 12	CA12	rs1127203,rs11638022,rs150403198	3	0.0333852	532.051	0.955479	0.902182	1.01192	0.119903
	Q9UBX7	Kallikrein-11	KLK11	rs62117662	1	0.0153303	719.535	1.06184	0.984283	1.1455	0.121007
	Q9UBC9	Small proline-rich protein 3	SPRR3	rs61811905	1	0.000483029	22.3345	0.697973	0.443029	1.09963	0.121031
	P54252	Ataxin-3	ATXN3	rs8014854	1	0.029413	1400.54	1.04758	0.98761	1.1112	0.122236
	Q5ZPR3	CD276 antigen	CD276	rs12594627	1	0.0466119	2259.54	1.03744	0.990077	1.08707	0.123155
	Q9BWV1	Brother of CDO	BOC	rs73223917	1	0.00625388	290.848	1.10949	0.971936	1.2665	0.123936
	P07585	Decorin	DCN	rs7954702	1	0.00173886	80.503	0.824162	0.643252	1.05595	0.126162
	O15400	Syntaxin-7	STX7	rs3012468,rs3813356	2	0.158527	4353.27	1.01875	0.994758	1.04332	0.126575
	Q9NZA1	Chloride intracellular channel protein 5	CLIC5	rs2022423	1	0.0071523	332.932	1.09383	0.974894	1.22727	0.126754
	P27695	DNA-(apurinic or apyrimidinic site) endonuclease	APEX1	rs113234133,rs1760927	2	0.00199782	46.257	0.841202	0.671834	1.05327	0.131672
	O75167	Phosphatase and actin regulator 2	PHACTR2	rs9403500	1	0.0203874	961.835	1.054	0.984003	1.12897	0.133614
	O75882-2	Attractin, Isoform 2	ATRN	rs618047	1	0.00678281	315.615	0.914374	0.813441	1.02783	0.133614
	Q9NQR4	Omega-amidase NIT2	NIT2	rs4928124	1	0.0023793	110.224	1.16416	0.95446	1.41993	0.133614
	P42701	Interleukin-12 receptor subunit beta-1	IL12RB1	rs3833286	1	0.044618	2158.37	0.961875	0.914242	1.01199	0.133614
	Q13361	Microfibrillar-associated protein 5	MFAP5	rs10842197,rs14541,rs56311454	3	0.0227717	358.965	0.950468	0.889313	1.01583	0.134362
	P43652	Afamin	AFM	rs10518116	1	0.00193014	89.3759	1.18182	0.949333	1.47125	0.134983
	P23229	Integrin alpha-6	ITGA6	rs2884179	1	0.00333323	154.564	0.880838	0.745744	1.0404	0.135262
	Q9UBR2	Cathepsin Z	CTSZ	rs163798	1	0.00103803	48.0232	1.27072	0.927903	1.74019	0.135305
	P06213	Insulin receptor	INSR	rs1799815	1	0.00126415	58.4979	0.805198	0.605892	1.07007	0.135374
	Q9ULX7	Carbonic anhydrase 14	CA14	rs143299593	1	0.0133013	623.02	1.06524	0.980294	1.15755	0.136075
	Q9H6B4	CXADR-like membrane protein	CLMP	rs11218982,rs2302605	2	0.0655364	1620.59	1.03017	0.990671	1.07124	0.136203
	P49789	Bis(5'-adenosyl)-triphosphatase	FHIT	rs13070475,rs7645096	2	0.00547041	127.103	1.10598	0.967832	1.26384	0.13896
	P48960	Adhesion G protein-coupled receptor E5	ADGRE5	rs28366013	1	0.00745835	347.285	1.10677	0.967243	1.26641	0.140072
	P47929	Galectin-7	LGALS7_LGALS7B	rs8112655	1	0.00793356	369.59	0.921501	0.826562	1.02734	0.140567
	Q86SQ7	Serologically defined colon cancer antigen 8	SDCCAG8	rs953492	1	0.0196562	926.644	1.05443	0.982595	1.13152	0.140961
	P01033	Metalloproteinase inhibitor 1	TIMP1	rs4898	1	0.0019	87.9776	1.24992	0.928034	1.68344	0.142008
	Q15582	Transforming growth factor-beta-induced protein ig-h3	TGFBI	rs10076250,rs13159365	2	0.167735	4657.09	1.01888	0.993701	1.0447	0.142918
	P80511	Protein S100-A12	S100A12	rs3014874	1	0.0232249	1098.88	1.04917	0.983845	1.11883	0.143354
	P04626	Receptor tyrosine-protein kinase erbB-2	ERBB2	rs11078918	1	0.00112181	51.904	1.24381	0.928643	1.66595	0.143354
	P50135	Histamine N-methyltransferase	HNMT	rs34957833	1	0.0170456	801.442	1.06	0.980362	1.14611	0.143669
	P80303	Nucleobindin-2	NUCB2	rs214068	1	0.084485	4264.87	1.02575	0.991293	1.0614	0.144749
	Q9NR12	PDZ and LIM domain protein 7	PDLIM7	rs335428	1	0.000772635	35.7357	0.769126	0.540482	1.0945	0.144749
	P18510	Interleukin-1 receptor antagonist protein	IL1RN	rs3748916,rs55709272	2	0.0242576	574.469	0.95259	0.89223	1.01703	0.145881
	Q9BSL1	Ubiquitin-associated domain-containing protein 1	UBAC1	rs181072260	1	0.00229635	106.373	1.12852	0.958466	1.32875	0.146805
	Q9Y5E8	Protocadherin beta-15	PCDHB15	rs138885148	1	0.051876	2528.68	0.971229	0.933667	1.0103	0.146886
	Q96RU2	Ubiquitin carboxyl-terminal hydrolase 28	USP28	rs4288784	1	0.00271681	125.902	1.18505	0.941714	1.49126	0.147658
	Q9NXA8	NAD-dependent protein deacylase sirtuin-5, mitochondrial	SIRT5	rs6458940	1	0.000798064	36.9128	0.775957	0.549994	1.09475	0.148614
	P37023	Serine/threonine-protein kinase receptor R3	ACVRL1	rs77709482	1	0.0450786	2181.7	1.03225	0.98871	1.0777	0.148866
	Q8TCZ2	CD99 antigen-like protein 2	CD99L2	rs41304974,rs41311370,rs6526193	3	0.0104866	163.254	0.907993	0.796457	1.03515	0.148918
	P56470	Galectin-4	LGALS4	rs1001413,rs147909175	2	0.00981945	229.153	1.08236	0.97179	1.20551	0.150007
	P51531	Probable global transcription activator SNF2L2	SMARCA2	rs10964532	1	0.000852791	39.4462	0.756531	0.517417	1.10615	0.150012
	P20908	Collagen alpha-1(V) chain	COL5A1	rs11103417,rs12002679,rs3118557	3	0.0365291	584.053	0.963425	0.915706	1.01363	0.15055
	Q16627	C-C motif chemokine 14	CCL14	rs1635272,rs9903158	2	0.115425	3015.23	1.02005	0.992763	1.04808	0.151309
	Q8WUD1	Ras-related protein Rab-2B	RAB2B	rs61973214	1	0.0119611	559.487	1.07289	0.974423	1.1813	0.15202
	Q17RW2	Collagen alpha-1(XXIV) chain	COL24A1	rs12407500	1	0.00510719	237.246	0.904837	0.788986	1.0377	0.152558
	Q96IY4	Carboxypeptidase B2	CPB2	rs139526678,rs7320490,rs7337140	3	0.18962	3604.52	0.982221	0.958369	1.00667	0.152673
	O75356	Ectonucleoside triphosphate diphosphohydrolase 5	ENTPD5	rs10131935	1	0.0209268	987.827	1.05506	0.980136	1.1357	0.153843
	Q6P995	Protein FAM171B	FAM171B	rs12475476	1	0.0154065	723.168	0.946463	0.877232	1.02116	0.15568
	Q9BUH6	Protein PAXX	PAXX	rs7470867	1	0.0128721	602.653	0.926944	0.834754	1.02932	0.155796
	Q96HD9	N-acyl-aromatic-L-amino acid amidohydrolase	ACY3	rs139086999,rs3758938	2	0.0334642	800.048	1.0399	0.985206	1.09762	0.155832
	Q9BYF1	Angiotensin-converting enzyme 2	ACE2	rs5934255	1	0.0187294	882.117	0.93303	0.847818	1.02681	0.156014
	Q96P31	Fc receptor-like protein 3	FCRL3	rs10489681	1	0.121874	6414.25	1.02276	0.991301	1.05521	0.158019
	P01009	Alpha-1-antitrypsin	SERPINA1	rs11558258	1	0.000527823	24.4067	0.752102	0.504739	1.12069	0.161513
	Q86SX6	Glutaredoxin-related protein 5, mitochondrial	GLRX5	rs12431440	1	0.00601554	279.697	0.915215	0.807265	1.0376	0.166493
	Q8NBZ7	UDP-glucuronic acid decarboxylase 1	UXS1	rs12617168,rs1812726,rs4851930	3	0.00608764	94.3524	1.08186	0.967639	1.20956	0.166937
	P07355	Annexin A2	ANXA2	rs8033800	1	0.0993315	5097	1.02264	0.990671	1.05564	0.167101
	Q12774	Rho guanine nucleotide exchange factor 5	ARHGEF5	rs17591965	1	0.0873466	4423.16	1.02428	0.989811	1.05995	0.169558
	P04155	Trefoil factor 1	TFF1	rs225430,rs3761376	2	0.0362768	869.82	0.9643	0.915553	1.01564	0.169582
	Q9UNZ2	NSFL1 cofactor p47	NSFL1C	rs6042667	1	0.0027585	127.84	0.874795	0.722765	1.0588	0.169649
	P03956	Interstitial collagenase	MMP1	rs471994	1	0.096299	4924.81	1.02192	0.99078	1.05404	0.169649
	Q96NY8	Nectin-4	NECTIN4	rs41270003	1	0.00529977	246.239	1.15529	0.939402	1.42079	0.171413
	P02647	Apolipoprotein A-I	APOA1	rs12721030	1	0.00192621	89.1937	1.19926	0.924202	1.55619	0.171634
	P07711	Cathepsin L1	CTSL	rs868561	1	0.0111828	522.669	0.93738	0.85433	1.0285	0.171877
	P07339	Cathepsin D	CTSD	rs55861089,rs75723867	2	0.0620412	1528.44	0.969532	0.927416	1.01356	0.172087
	P15144	Aminopeptidase N	ANPEP	rs1042499,rs41276924,rs7174477	3	0.106228	1830.91	0.977357	0.945713	1.01006	0.172599
	P32942	Intercellular adhesion molecule 3	ICAM3	rs74179925	1	0.0132655	621.319	0.91616	0.80776	1.03911	0.172913
	Q9H6S3	Epidermal growth factor receptor kinase substrate 8-like protein 2	EPS8L2	rs11246277	1	0.0447207	2163.57	1.03489	0.985054	1.08724	0.173228
	P00813	Adenosine deaminase	ADA	rs406383	1	0.0321527	1535.33	0.962122	0.910061	1.01716	0.173683
	Q99969	Retinoic acid receptor responder protein 2	RARRES2	rs3735167	1	0.0195787	922.918	1.04988	0.978657	1.12628	0.174456
	Q14508	WAP four-disulfide core domain protein 2	WFDC2	rs74405894,rs973446	2	0.00352724	81.7942	1.11153	0.954104	1.29492	0.174785
	Q02790	Peptidyl-prolyl cis-trans isomerase FKBP4	FKBP4	rs3021522,rs7297778,rs7309877	3	0.0039437	60.992	1.1251	0.948347	1.3348	0.17645
	P04439	HLA class I histocompatibility antigen, A alpha chain	HLA-A	rs1054111,rs138131857,rs150853727,rs1611747	4	0.369269	6763.98	1.01232	0.994499	1.03046	0.176616
	P04233	HLA class II histocompatibility antigen gamma chain	CD74	rs55796634	1	0.00146927	68.0038	1.22279	0.913355	1.63706	0.176649
	P21709	Ephrin type-A receptor 1	EPHA1	rs75045569	1	0.0203043	957.833	1.0489	0.978712	1.12413	0.176675
	Q4KMG0	Cell adhesion molecule-related/down-regulated by oncogenes	CDON	rs607980,rs7104745	2	0.0085428	199.104	1.07718	0.966792	1.20018	0.177737
	Q14956	Transmembrane glycoprotein NMB	GPNMB	rs1881203	1	0.024533	1162.33	0.956854	0.897362	1.02029	0.178088
	Q49AH0	Cerebral dopamine neurotrophic factor	CDNF	rs117450944,rs58783228	2	0.0175633	413.099	1.05433	0.97603	1.13891	0.179039
	P28827	Receptor-type tyrosine-protein phosphatase mu	PTPRM	rs55782548,rs749452,rs8093669	3	0.00570022	88.3134	1.09234	0.959946	1.24299	0.180295
	Q6FHJ7	Secreted frizzled-related protein 4	SFRP4	rs1052981,rs185883438	2	0.0110091	257.224	1.06508	0.971176	1.16805	0.180619
	P05783	Keratin, type I cytoskeletal 18	KRT18	rs4919741	1	0.000764806	35.3733	1.26581	0.896181	1.7879	0.180949
	Q9UJU6	Drebrin-like protein	DBNL	rs7799945	1	0.00218138	101.035	0.863171	0.695768	1.07085	0.181007
	P0DJD7	Pepsin A-4	PGA4	rs113061811	1	0.00202048	93.5676	0.843469	0.656439	1.08379	0.183219
	Q9BRJ6	Uncharacterized protein C7orf50	C7orf50	rs2362529	1	0.0454109	2198.55	1.03144	0.985423	1.07961	0.183712
	Q9UI42	Carboxypeptidase A4	CPA4	rs73146789	1	0.0732935	3655.24	1.02457	0.988548	1.06191	0.183759
	P11717	Cation-independent mannose-6-phosphate receptor	IGF2R	rs1130861,rs6916216	2	0.0710323	1766.88	0.975687	0.940792	1.01188	0.185305
	Q9NRR1	Cytokine-like protein 1	CYTL1	rs144872476	1	0.0766969	3839.07	0.968996	0.924755	1.01535	0.186536
	P38484	Interferon gamma receptor 2	IFNGR2	rs17882748	1	0.112526	5859.9	1.01884	0.990981	1.04748	0.187021
	Q9H008	Phospholysine phosphohistidine inorganic pyrophosphate phosphatase	LHPP	rs11245087,rs12779130,rs2045184	3	0.0468748	757.603	1.0325	0.984517	1.08281	0.187766
	P58294	Prokineticin-1	PROK1	rs3806451	1	0.116207	6076.76	1.01909	0.990794	1.0482	0.188064
	P62760	Visinin-like protein 1	VSNL1	rs650275	1	0.0518446	2527.07	1.02809	0.98653	1.0714	0.188245
	P02745	Complement C1q subcomponent subunit A	C1QA	rs12058824,rs75380810	2	0.0719439	1791.32	1.02286	0.988981	1.0579	0.188445
	Q8IVF2	Protein AHNAK2	AHNAK2	rs9805957	1	0.0220877	1043.86	0.957111	0.89658	1.02173	0.188487
	P29965	CD40 ligand	CD40LG	rs7892344	1	0.00469695	218.099	0.881427	0.730082	1.06414	0.189139
	Q9HB40	Retinoid-inducible serine carboxypeptidase	SCPEP1	rs34449028	1	0.049599	2411.9	1.04375	0.978997	1.11278	0.190079
	Q9BVM4	Gamma-glutamylaminecyclotransferase	GGACT	rs11618939	1	0.100228	5148.1	1.02088	0.989795	1.05294	0.190243
	Q9UK53	Inhibitor of growth protein 1	ING1	rs71445078	1	0.00117913	54.559	1.26481	0.889916	1.79763	0.190286
	A0FGR8	Extended synaptotagmin-2	ESYT2	rs946245	1	0.00709825	330.398	0.924538	0.821963	1.03991	0.190978
	Q9Y6A5	Transforming acidic coiled-coil-containing protein 3	TACC3	rs2249143,rs2854918	2	0.029438	700.87	0.951162	0.882372	1.02531	0.191118
	Q6ISS4	Leukocyte-associated immunoglobulin-like receptor 2	LAIR2	rs111763601,rs2287828,rs59342471	3	0.01676	262.583	0.953797	0.88848	1.02392	0.191231
	P26927	Hepatocyte growth factor-like protein	MST1	rs147997200	1	0.0888881	4508.84	0.979208	0.948822	1.01057	0.191399
	Q15276	Rab GTPase-binding effector protein 1	RABEP1	rs2309346	1	0.00289736	134.293	0.885079	0.736867	1.0631	0.191704
	Q8IWT1	Sodium channel subunit beta-4	SCN4B	rs17601549,rs2155854	2	0.186963	5313.7	1.01458	0.992754	1.0369	0.192009
	O75146	Huntingtin-interacting protein 1-related protein	HIP1R	rs12820345	1	0.00207941	96.3023	0.86594	0.697172	1.07556	0.193132
	Q969P0	Immunoglobulin superfamily member 8	IGSF8	rs12401728	1	0.00817528	380.943	0.933111	0.840708	1.03567	0.193188
	P60880	Synaptosomal-associated protein 25	SNAP25	rs362562,rs6108374	2	0.00739461	172.144	0.929591	0.832673	1.03779	0.193713
	O43805	Sjoegren syndrome nuclear autoantigen 1	SSNA1	rs1128395	1	0.00133124	61.6067	1.24976	0.891883	1.75124	0.195238
	Q9UEW3	Macrophage receptor MARCO	MARCO	rs2278589	1	0.0320724	1531.37	0.96566	0.915907	1.01812	0.195411
	P78540	Arginase-2, mitochondrial	ARG2	rs61990120	1	0.00148534	68.7484	0.845054	0.654493	1.0911	0.196613
	Q5SW79	Centrosomal protein of 170 kDa	CEP170	rs12741781	1	0.00207902	96.2841	0.867596	0.699137	1.07665	0.197233
	Q9Y6N7	Roundabout homolog 1	ROBO1	rs3773244,rs6790493	2	0.021714	512.892	1.04331	0.978148	1.11282	0.197554
	P15086	Carboxypeptidase B	CPB1	rs73010181	1	0.00121469	56.2064	1.20151	0.908659	1.58875	0.197761
	Q5VY43	Platelet endothelial aggregation receptor 1	PEAR1	rs4661012	1	0.0193031	909.67	1.0472	0.976003	1.12358	0.199218
	Q92835	Phosphatidylinositol 3,4,5-trisphosphate 5-phosphatase 1	INPP5D	rs57905758	1	0.000923796	42.7336	0.790537	0.551448	1.13329	0.200872
	Q8ND90	Paraneoplastic antigen Ma1	PNMA1	rs4903133,rs9788464	2	0.0040164	93.1833	0.886213	0.736247	1.06673	0.201575
	O95980	Reversion-inducing cysteine-rich protein with Kazal motifs	RECK	rs75089664,rs79829237	2	0.0058259	135.411	0.919101	0.807237	1.04647	0.202657
	O95467	Neuroendocrine secretory protein 55	GNAS	rs6026450	1	0.00282901	131.117	1.12636	0.937438	1.35334	0.203988
	Q9UHC6	Contactin-associated protein-like 2	CNTNAP2	rs10228710,rs10270016,rs2462603	3	0.163126	3002.73	1.01677	0.991008	1.04321	0.204014
	Q92484	Acid sphingomyelinase-like phosphodiesterase 3a	SMPDL3A	rs4394267,rs9385271	2	0.176415	4949.72	1.01445	0.992231	1.03717	0.204181
	P30048	Thioredoxin-dependent peroxide reductase, mitochondrial	PRDX3	rs7358070	1	0.00178212	82.5097	0.858022	0.675707	1.08953	0.208967
	P07451	Carbonic anhydrase 3	CA3	rs2072696,rs72682933	2	0.0125014	292.532	1.06241	0.966436	1.16791	0.210128
	Q8N9I9	Probable E3 ubiquitin-protein ligase DTX3	DTX3	rs35831868	1	0.00440901	204.669	0.907264	0.779137	1.05646	0.210252
	Q9GZN4	Brain-specific serine protease 4	PRSS22	rs2240614,rs8046218	2	0.0294573	701.345	0.963164	0.908218	1.02143	0.210456
	P50749	Ras association domain-containing protein 2	RASSF2	rs1885303,rs2281642	2	0.00658265	153.117	1.08093	0.95684	1.2211	0.211002
	Q9H477	Ribokinase	RBKS	rs6753234	1	0.0140572	658.929	0.953827	0.885447	1.02749	0.212945
	Q9HAV7	GrpE protein homolog 1, mitochondrial	GRPEL1	rs56659624	1	0.00101804	47.0979	0.834425	0.627304	1.10993	0.213692
	O60238	BCL2/adenovirus E1B 19 kDa protein-interacting protein 3-like	BNIP3L	rs3779916	1	0.00118128	54.6585	0.833307	0.624638	1.11169	0.214975
	P29377	Protein S100-G	S100G	rs59699597	1	0.0130339	610.331	1.07485	0.958834	1.20491	0.21548
	Q9UKV5	E3 ubiquitin-protein ligase AMFR	AMFR	rs142642975	1	0.000966615	44.7163	0.768387	0.505686	1.16756	0.217116
	O14523	Phospholipid transfer protein C2CD2L	C2CD2L	rs643788	1	0.00101717	47.0573	1.2161	0.891023	1.65979	0.217622
	Q15714	TSC22 domain family protein 1	TSC22D1	rs963569	1	0.00174877	80.9625	1.17645	0.908367	1.52365	0.218106
	O43240	Kallikrein-10	KLK10	rs2569454,rs2569459,rs56915529,rs73591965	4	0.153512	2095.21	1.01458	0.991467	1.03824	0.218221
	O00622	CCN family member 1	CCN1	rs12133722,rs4949896,rs623199	3	0.0111362	173.481	0.941989	0.856489	1.03602	0.218329
	Q9BV79	Enoyl-[acyl-carrier-protein] reductase, mitochondrial	MECR	rs472843	1	0.00246492	114.2	0.878237	0.713981	1.08028	0.219069
	Q14894	Ketimine reductase mu-crystallin	CRYM	rs226039	1	0.0637985	3149.44	0.977007	0.941395	1.01397	0.219504
	P39905	Glial cell line-derived neurotrophic factor	GDNF	rs143757647,rs62360373	2	0.0418968	1010.47	1.03313	0.980646	1.08842	0.220488
	Q9Y3D6	Mitochondrial fission 1 protein	FIS1	rs7778271	1	0.0127528	596.999	1.0559	0.967751	1.15207	0.221356
	P27930	Interleukin-1 receptor type 2	IL1R2	rs2310170	1	0.143776	7760.55	0.983806	0.958383	1.0099	0.221624
	Q5F1R6	DnaJ homolog subfamily C member 21	DNAJC21	rs10941225	1	0.00553265	257.119	0.920334	0.805616	1.05139	0.221624
	Q9H7Y0	Divergent protein kinase domain 2B	DIPK2B	rs9698975	1	0.0104812	489.532	0.922994	0.811693	1.04956	0.221624
	Q9NXV2	BTB/POZ domain-containing protein KCTD5	KCTD5	rs71386687	1	0.00089958	41.6124	1.2214	0.885471	1.68478	0.222939
	Q9GZX6	Interleukin-22	IL22	rs7298415	1	0.00359936	166.949	1.10766	0.93902	1.30658	0.225002
	P0C862	Complement C1q and tumor necrosis factor-related protein 9A	C1QTNF9	rs1923911,rs1961993,rs4770563,rs9553233	4	0.396355	7585.89	1.00982	0.993989	1.02591	0.225407
	P23560	Brain-derived neurotrophic factor	BDNF	rs76023974	1	0.00118636	54.8938	1.15369	0.915536	1.4538	0.225543
	P17301	Integrin alpha-2	ITGA2	rs25782,rs427136	2	0.163696	4522.99	0.985327	0.962011	1.00921	0.226357
	O60825	6-phosphofructo-2-kinase/fructose-2,6-bisphosphatase 2	PFKFB2	rs1560	1	0.0183478	863.811	0.955699	0.887975	1.02859	0.226919
	Q9P0V8	SLAM family member 8	SLAMF8	rs12088352	1	0.00709413	330.205	1.07239	0.957239	1.20139	0.227863
	P35237	Serpin B6	SERPINB6	rs9405601	1	0.0125269	586.287	1.05654	0.966162	1.15537	0.228018
	O14836	Tumor necrosis factor receptor superfamily member 13B	TNFRSF13B	rs6416870	1	0.00346915	160.888	0.901687	0.76175	1.06733	0.229091
	P08758	Annexin A5	ANXA5	rs62320617	1	0.00195724	90.6332	1.15996	0.910786	1.47731	0.229126
	P45984	Mitogen-activated protein kinase 9	MAPK9	rs2386854	1	0.00654673	304.557	0.928388	0.822471	1.04795	0.229268
	Q9NR71	Neutral ceramidase	ASAH2	rs1369862,rs2813297	2	0.182466	5157.39	0.986446	0.964679	1.0087	0.23063
	P35520	Cystathionine beta-synthase	CBS	rs2851391	1	0.00409445	190.007	0.905691	0.769688	1.06573	0.232798
	Q96QR1	Secretoglobin family 3A member 1	SCGB3A1	rs307802,rs76171920	2	0.00935048	218.106	0.936316	0.840104	1.04355	0.234258
	P13232	Interleukin-7	IL7	rs11992182,rs72668605	2	0.00593801	138.032	1.07995	0.951341	1.22594	0.234479
	P13747	HLA class I histocompatibility antigen, alpha chain E	HLA-E	rs4143332	1	0.0509044	2478.78	0.962205	0.902882	1.02542	0.235359
	Q8WWM7	Ataxin-2-like protein	ATXN2L	rs11074905	1	0.000793894	36.7198	1.2994	0.841906	2.00551	0.23689
	Q92982	Ninjurin-1	NINJ1	rs7033638,rs7867389	2	0.0312952	746.516	0.966645	0.913673	1.02269	0.238098
	P08575	Receptor-type tyrosine-protein phosphatase C	PTPRC	rs1326270	1	0.0018837	87.2216	1.14626	0.913384	1.43852	0.238764
	P01833	Polymeric immunoglobulin receptor	PIGR	rs10863962	1	0.00141443	65.462	0.851045	0.650512	1.1134	0.239407
	Q86Z14	Beta-klotho	KLB	rs7442271	1	0.0114919	537.285	1.05515	0.964581	1.15423	0.241031
	Q14914	Prostaglandin reductase 1	PTGR1	rs10980961,rs7026971	2	0.0926049	2358.25	1.02107	0.985984	1.05741	0.242495
	Q9HD89	Resistin	RETN	rs35547567,rs3745368	2	0.0373082	895.51	0.967882	0.916306	1.02236	0.242635
	Q86SJ2	Amphoterin-induced protein 2	AMIGO2	rs143040286,rs215397,rs854893	3	0.0159251	249.291	0.955002	0.883981	1.03173	0.242905
	Q93091	Ribonuclease K6	RNASE6	rs7151941	1	0.042728	2062.86	0.972021	0.926767	1.01948	0.243345
	P10909	Clusterin	CLU	rs17384485,rs2280375	2	0.00558396	129.756	0.926909	0.815914	1.053	0.243482
	Q13219	Pappalysin-1	PAPPA	rs62575663	1	0.000604272	27.9439	1.26984	0.848748	1.89984	0.24517
	Q16270	Insulin-like growth factor-binding protein 7	IGFBP7	rs1713981	1	0.0307917	1468.28	0.967091	0.914025	1.02324	0.24517
	P29474	Nitric oxide synthase, endothelial	NOS3	rs3918226	1	0.00101054	46.7504	1.20969	0.877403	1.66781	0.245331
	Q06830	Peroxiredoxin-1	PRDX1	rs17522918	1	0.00133095	61.5931	1.17562	0.894692	1.54476	0.245524
	Q12765	Secernin-1	SCRN1	rs11770210	1	0.00516484	239.938	0.920385	0.799483	1.05957	0.248238
	Q9UJ71	C-type lectin domain family 4 member K	CD207	rs138028572,rs72836286,rs76276938	3	0.0154414	241.6	1.04273	0.97116	1.11958	0.248755
	Q9Y2W6	Tudor and KH domain-containing protein	TDRKH	rs4845556	1	0.0502257	2443.98	0.974157	0.931742	1.0185	0.249002
	P27169	Serum paraoxonase/arylesterase 1	PON1	rs2299257,rs705379	2	0.382849	14334.7	0.990926	0.97567	1.00642	0.249502
	Q6UXB2	C-X-C motif chemokine 17	CXCL17	rs145802117	1	0.00244595	113.319	1.132	0.916539	1.39811	0.249756
	Q13822	Ectonucleotide pyrophosphatase/phosphodiesterase family member 2	ENPP2	rs4871528	1	0.0432169	2087.53	1.02869	0.980305	1.07946	0.249862
	Q9NRY6	Phospholipid scramblase 3	PLSCR3	rs2277641	1	0.00135619	62.7629	0.885758	0.72035	1.08915	0.250037
	P13521	Secretogranin-2	SCG2	rs1921635	1	0.00101366	46.8948	1.18956	0.884919	1.59908	0.250144
	Q02487	Desmocollin-2	DSC2	rs35338395,rs71175758	2	0.0258939	614.249	1.04027	0.972517	1.11275	0.250555
	P40259	B-cell antigen receptor complex-associated protein beta chain	CD79B	rs12449555	1	0.012554	587.574	0.948574	0.866858	1.03799	0.250701
	Q9H6Q3	Src-like-adapter 2	SLA2	rs221309	1	0.00152991	70.8148	0.846482	0.636313	1.12607	0.252384
	P43489	Tumor necrosis factor receptor superfamily member 4	TNFRSF4	rs12089192,rs567526392	2	0.00668748	155.571	0.933947	0.830618	1.05013	0.253319
	Q13332	Receptor-type tyrosine-protein phosphatase S	PTPRS	rs8111385	1	0.0456332	2209.83	0.969856	0.920165	1.02223	0.254026
	O75629	Protein CREG1	CREG1	rs7513428	1	0.0164174	771.41	0.952741	0.876662	1.03542	0.254208
	P07225	Vitamin K-dependent protein S	PROS1	rs9826711	1	0.00339431	157.406	0.885183	0.717636	1.09185	0.254622
	P31994	Low affinity immunoglobulin gamma Fc region receptor II-b	FCGR2B	rs4657041	1	0.0915391	4656.85	0.981619	0.950774	1.01346	0.25475
	Q86WK6	Amphoterin-induced protein 1	AMIGO1	rs2570972	1	0.00100587	46.5339	0.836724	0.615674	1.13714	0.25475
	Q9NUY8	TBC1 domain family member 23	TBC1D23	rs2028494	1	0.0109153	510.029	1.05619	0.961355	1.16038	0.25475
	Q14108	Lysosome membrane protein 2	SCARB2	rs17001573,rs77457533	2	0.0327482	782.35	1.03181	0.977522	1.08912	0.25611
	P00915	Carbonic anhydrase 1	CA1	rs12544332	1	0.00382514	177.461	1.09898	0.933718	1.29349	0.256319
	P82980	Retinol-binding protein 5	RBP5	rs2290238	1	0.0144033	675.39	1.04826	0.965958	1.13758	0.258573
	O76061	Stanniocalcin-2	STC2	rs384187,rs6874142,rs7717792	3	0.00417239	64.5437	0.913517	0.780825	1.06876	0.258667
	P48061	Stromal cell-derived factor 1	CXCL12	rs11239028	1	0.0176357	829.682	1.06311	0.955909	1.18232	0.259134
	P54317	Pancreatic lipase-related protein 2	PNLIPRP2	rs151222563	1	0.00125819	58.2215	0.909	0.770124	1.07292	0.259359
	Q8WU39	Marginal zone B- and B1-cell-specific protein	MZB1	rs4315920	1	0.0026	120.475	0.895945	0.740053	1.08468	0.259919
	Q8NG06	E3 ubiquitin-protein ligase TRIM58	TRIM58	rs67054045	1	0.0124522	582.747	1.0518	0.963104	1.14867	0.261185
	Q7Z6P3	Ras-related protein Rab-44	RAB44	rs236473	1	0.000710201	32.846	0.816736	0.57339	1.16336	0.262023
	Q9Y3L3	SH3 domain-binding protein 1	SH3BP1	rs12710562,rs59502684	2	0.0248205	588.137	0.964402	0.904977	1.02773	0.263974
	Q86VW0	SEC14 domain and spectrin repeat-containing protein 1	SESTD1	rs6433769	1	0.00473007	219.644	0.919896	0.79452	1.06505	0.264044
	Q01151	CD83 antigen	CD83	rs111804875	1	0.0145869	684.127	0.95376	0.877512	1.03663	0.265435
	P22079	Lactoperoxidase	LPO	rs7219860	1	0.0314171	1499.07	0.970542	0.920679	1.02311	0.266521
	P40925	Malate dehydrogenase, cytoplasmic	MDH1	rs2121354	1	0.00352265	163.378	0.898052	0.742895	1.08562	0.266521
	Q58EX2	Protein sidekick-2	SDK2	rs11655934,rs12945051,rs12952063,rs2619990,rs9899828	5	0.132882	1416.36	1.01548	0.988313	1.0434	0.266851
	Q16773	Kynurenine--oxoglutarate transaminase 1	KYAT1	rs2805102	1	0.00810772	377.769	1.06667	0.951758	1.19545	0.267104
	Q12841	Follistatin-related protein 1	FSTL1	rs1147707	1	0.0108355	506.261	1.05473	0.959982	1.15884	0.267176
	O60242	Adhesion G protein-coupled receptor B3	ADGRB3	rs3798969,rs7741961	2	0.413487	16290.6	0.991354	0.976237	1.00671	0.268049
	P56279	T-cell leukemia/lymphoma protein 1A	TCL1A	rs10141005,rs17580,rs78986913	3	0.0465565	752.208	0.973852	0.929188	1.02066	0.268668
	Q9HBB8	Cadherin-related family member 5	CDHR5	rs117950985,rs12360820,rs7116535	3	0.167582	3101.26	1.01365	0.989586	1.0383	0.268725
	P08603	Complement factor H	CFH	rs146330454,rs33915960,rs72734340	3	0.0639987	1053.29	1.02406	0.981797	1.06814	0.268881
	O94779	Contactin-5	CNTN5	rs10790511,rs12786486,rs12805752,rs61894112,rs7114575,rs72983743	6	0.178758	1676.44	1.01301	0.990058	1.0365	0.268929
	Q6UXD5	Seizure 6-like protein 2	SEZ6L2	rs113443718	1	0.012968	607.205	0.952871	0.874692	1.03804	0.269046
	Q96LB8	Peptidoglycan recognition protein 4	PGLYRP4	rs141738509	1	0.00499945	232.215	0.935249	0.8305	1.05321	0.269357
	Q16674	Melanoma-derived growth regulatory protein	MIA	rs2262082	1	0.249649	15376.5	1.01085	0.99165	1.03042	0.270053
	P14543	Nidogen-1	NID1	rs2385055,rs76183323	2	0.0222843	526.671	0.965955	0.908114	1.02748	0.271559
	P08319	All-trans-retinol dehydrogenase [NAD(+)] ADH4	ADH4	rs1800759	1	0.00940705	438.885	0.944842	0.85367	1.04575	0.273127
	Q7Z5R6	Amyloid beta A4 precursor protein-binding family B member 1-interacting protein	APBB1IP	rs11015072,rs4749125	2	0.0233183	551.693	1.03761	0.971156	1.10862	0.274253
	Q13137	Calcium-binding and coiled-coil domain-containing protein 2	CALCOCO2	rs606911	1	0.00158725	73.4728	0.872932	0.68411	1.11387	0.274489
	P35318	Pro-adrenomedullin	ADM	rs12418494	1	0.0111536	521.29	0.948185	0.861836	1.04319	0.274787
	O15354	Prosaposin receptor GPR37	GPR37	rs1860147	1	0.270249	17115.2	1.01196	0.990593	1.03379	0.274853
	Q5VV43	Dyslexia-associated protein KIAA0319	KIAA0319	rs12190270	1	0.0267089	1268.25	1.0332	0.974264	1.0957	0.275763
	P01730	T-cell surface glycoprotein CD4	CD4	rs73053728	1	0.0532966	2601.82	1.02363	0.981525	1.06753	0.275826
	P14778	Interleukin-1 receptor type 1	IL1R1	rs2234650	1	0.0148882	698.474	0.95533	0.879949	1.03717	0.275826
	Q08830	Fibrinogen-like protein 1	FGL1	rs721399	1	0.000843915	39.0353	0.824332	0.582381	1.1668	0.275826
	O60279	Sushi domain-containing protein 5	SUSD5	rs117206167,rs6773595	2	0.112374	2925.43	1.01772	0.986062	1.05039	0.275984
	P19256	Lymphocyte function-associated antigen 3	CD58	rs10801908,rs55982573	2	0.015518	364.235	0.95942	0.890419	1.03377	0.276661
	Q07325	C-X-C motif chemokine 9	CXCL9	rs2276886	1	0.0107256	501.067	1.05281	0.959466	1.15523	0.277293
	P61916	NPC intracellular cholesterol transporter 2	NPC2	rs113587712,rs59444322	2	0.00315011	73.0212	1.08836	0.933773	1.26855	0.27867
	Q9UKX5	Integrin alpha-11	ITGA11	rs2120863	1	0.00730349	340.021	1.0648	0.950126	1.19332	0.280142
	Q02083	N-acylethanolamine-hydrolyzing acid amidase	NAAA	rs140969656,rs7686066	2	0.171442	4781.31	0.986259	0.961802	1.01134	0.280148
	Q8TAT2	Fibroblast growth factor-binding protein 3	FGFBP3	rs11186737	1	0.0755975	3779.54	1.03005	0.976145	1.08694	0.2803
	Q8TDY8	Immunoglobulin superfamily DCC subclass member 4	IGDCC4	rs191350199,rs72739454	2	0.0474971	1152.27	1.03425	0.972825	1.09956	0.281005
	Q9UK23	N-acetylglucosamine-1-phosphodiester alpha-N-acetylglucosaminidase	NAGPA	rs2340713,rs72773709	2	0.00906766	211.448	0.947936	0.859926	1.04495	0.28215
	O43927	C-X-C motif chemokine 13	CXCL13	rs1807151	1	0.00100703	46.588	0.854433	0.641375	1.13827	0.282375
	Q8NFT8	Delta and Notch-like epidermal growth factor-related receptor	DNER	rs35565740,rs4973215,rs62193248	3	0.0605951	993.659	1.02204	0.9822	1.0635	0.282504
	P29622	Kallistatin	SERPINA4	rs11626742,rs2069964,rs2069981,rs5512	4	0.0637621	786.829	1.02144	0.982672	1.06174	0.282559
	O15197	Ephrin type-B receptor 6	EPHB6	rs7789303	1	0.0386698	1859.05	0.973179	0.926076	1.02268	0.282789
	Q8IX05	CD302 antigen	CD302	rs2556106,rs62175194	2	0.0448938	1086.14	0.972954	0.925457	1.02289	0.282953
	P42892	Endothelin-converting enzyme 1	ECE1	rs28367936	1	0.00175475	81.2401	1.14692	0.892282	1.47422	0.28454
	P08069	Insulin-like growth factor 1 receptor	IGF1R	rs3743251	1	0.00567467	263.757	1.07497	0.94164	1.22719	0.284619
	Q16772	Glutathione S-transferase A3	GSTA3	rs9395823	1	0.0514218	2505.34	1.02437	0.980115	1.07062	0.285298
	Q00796	Sorbitol dehydrogenase	SORD	rs28662287	1	0.00273638	126.812	0.882692	0.702064	1.10979	0.285439
	P01034	Cystatin-C	CST3	rs2424588	1	0.0127305	595.941	0.952971	0.872312	1.04109	0.285716
	Q6PCB0	von Willebrand factor A domain-containing protein 1	VWA1	rs1240720,rs35564873	2	0.0324671	775.41	1.03452	0.971988	1.10108	0.286027
	Q9UII2	ATPase inhibitor, mitochondrial	ATP5IF1	rs547100	1	0.00480101	222.954	0.92527	0.802209	1.06721	0.286122
	O14791	Apolipoprotein L1	APOL1	rs6000220	1	0.01447	678.563	1.0439	0.964485	1.12985	0.287229
	P54108	Cysteine-rich secretory protein 3	CRISP3	rs78730163	1	0.126337	6683.14	0.985238	0.958539	1.01268	0.288701
	O00584	Ribonuclease T2	RNASET2	rs41269597,rs62436424	2	0.0835544	2106.76	0.981631	0.948549	1.01587	0.289167
	P08263	Glutathione S-transferase A1	GSTA1	rs9382146	1	0.0552831	2704.48	1.02318	0.980526	1.06769	0.291519
	P80370	Protein delta homolog 1	DLK1	rs12881545	1	0.103426	5331.35	1.01563	0.986761	1.04534	0.291858
	Q2M296	Methenyltetrahydrofolate synthase domain-containing protein	MTHFSD	rs3950702	1	0.102159	5258.6	1.01691	0.985667	1.04915	0.292188
	P29218	Inositol monophosphatase 1	IMPA1	rs2400589	1	0.0181991	856.681	0.96209	0.89529	1.03387	0.29251
	P49767	Vascular endothelial growth factor C	VEGFC	rs4690362	1	0.00201596	93.3579	0.88901	0.714122	1.10673	0.29251
	P16581	E-selectin	SELE	rs7518441	1	0.00560538	260.519	0.927306	0.805737	1.06722	0.29251
	P06127	T-cell surface glycoprotein CD5	CD5	rs2905503,rs4939489	2	0.0118179	276.348	0.951657	0.86776	1.04367	0.292659
	Q6GTS8	N-fatty-acyl-amino acid synthase/hydrolase PM20D1	PM20D1	rs1341249	1	0.0628949	3101.84	1.02028	0.982786	1.05921	0.293249
	Q9NY25	C-type lectin domain family 5 member A	CLEC5A	rs10215397,rs6962383	2	0.0422614	1019.65	0.975046	0.930151	1.02211	0.293381
	O15164	Transcription intermediary factor 1-alpha	TRIM24	rs66495528	1	0.000893941	41.3514	0.825053	0.576297	1.18118	0.293525
	Q9H5Y7	SLIT and NTRK-like protein 6	SLITRK6	rs1337266,rs74958487	2	0.0269101	639.02	1.03249	0.972604	1.09606	0.29428
	Q9C035	Tripartite motif-containing protein 5	TRIM5	rs10838744,rs11821656,rs12270724	3	0.0553036	901.807	1.02329	0.980194	1.06828	0.294322
	Q5T2D2	Trem-like transcript 2 protein	TREML2	rs17643398,rs609119	2	0.0136187	319.038	1.04648	0.961251	1.13926	0.294573
	P31997	Carcinoembryonic antigen-related cell adhesion molecule 8	CEACAM8	rs12459454,rs4760	2	0.0112208	262.227	0.952011	0.868349	1.04373	0.294679
	Q92599	Septin-8	SEPTIN8	rs139939228,rs256871	2	0.00526748	122.363	0.94345	0.846035	1.05208	0.295146
	P24394	Interleukin-4 receptor subunit alpha	IL4R	rs3024614	1	0.0130833	612.676	1.04262	0.963896	1.12777	0.297431
	Q9NX58	Cell growth-regulating nucleolar protein	LYAR	rs11723339	1	0.00101843	47.116	0.847082	0.619577	1.15813	0.29834
	Q9H1U4	Multiple epidermal growth factor-like domains protein 9	MEGF9	rs2147381	1	0.00121967	56.4373	0.851627	0.629072	1.15292	0.298704
	P09105	Hemoglobin subunit theta-1	HBQ1	rs111856736	1	0.0221267	1045.75	0.963417	0.897995	1.03361	0.29894
	O15232	Matrilin-3	MATN3	rs13023826	1	0.0819052	4123.03	0.980104	0.943591	1.01803	0.299503
	P10092	Calcitonin gene-related peptide 2	CALCB	rs12295853,rs4757283	2	0.00872351	203.352	0.944294	0.846961	1.05281	0.301747
	Q9NZQ7	Programmed cell death 1 ligand 1	CD274	rs142555137,rs61200915,rs7041009	3	0.0500953	812.398	1.02348	0.97937	1.06959	0.301774
	P09455	Retinol-binding protein 1	RBP1	rs2071387	1	0.00441904	205.137	0.925086	0.797982	1.07243	0.301787
	P20061	Transcobalamin-1	TCN1	rs11606350,rs526934	2	0.0568348	1392.45	1.02193	0.980699	1.0649	0.301859
	Q96PQ0	VPS10 domain-containing receptor SorCS2	SORCS2	rs11722364,rs12642285,rs13110208,rs3892041,rs4234798,rs6838261,rs7695937	7	0.110274	818.187	0.983915	0.954081	1.01468	0.301973
	P04216	Thy-1 membrane glycoprotein	THY1	rs3862603	1	0.0607223	2987.77	1.02699	0.976297	1.08031	0.302474
	P01011	Alpha-1-antichymotrypsin	SERPINA3	rs111397271,rs1884083,rs1955658	3	0.00916872	142.548	1.05059	0.956212	1.15429	0.304123
	Q8WXI8	C-type lectin domain family 4 member D	CLEC4D	rs4242896	1	0.134347	7172.58	1.0142	0.987285	1.04184	0.304233
	P12429	Annexin A3	ANXA3	rs4975143	1	0.00364459	169.055	1.08915	0.925362	1.28192	0.304408
	Q14624	Inter-alpha-trypsin inhibitor heavy chain H4	ITIH4	rs4687552	1	0.0318494	1520.38	0.971728	0.919974	1.02639	0.304408
	O60500	Nephrin	NPHS1	rs455322,rs79717911	2	0.0352251	843.683	0.973448	0.924696	1.02477	0.304611
	O75509	Tumor necrosis factor receptor superfamily member 21	TNFRSF21	rs6458555,rs76571953	2	0.00645739	150.184	1.06837	0.941542	1.21228	0.30503
	Q6UWN8	Serine protease inhibitor Kazal-type 6	SPINK6	rs10043288	1	0.0716713	3568.09	1.02422	0.978304	1.0723	0.306437
	P98073	Enteropeptidase	TMPRSS15	rs2824805,rs9981155	2	0.00787567	183.432	1.05775	0.94947	1.17837	0.30825
	Q9Y4X3	C-C motif chemokine 27	CCL27	rs2070074	1	0.0206004	972.094	1.03528	0.968352	1.10683	0.309245
	O75190	DnaJ homolog subfamily B member 6	DNAJB6	rs12668458	1	0.0179506	844.768	0.961997	0.892568	1.03683	0.310727
	Q9UIK4	Death-associated protein kinase 2	DAPK2	rs55986634	1	0.0696306	3458.89	1.01977	0.981892	1.05911	0.310727
	P13500	C-C motif chemokine 2	CCL2	rs12601658	1	0.00197894	91.64	1.1215	0.89811	1.40045	0.311651
	P06396	Gelsolin	GSN	rs10985196	1	0.00437923	203.281	1.07811	0.931902	1.24727	0.31178
	Q6P2H3	Centrosomal protein of 85 kDa	CEP85	rs6698557	1	0.00190461	88.1916	1.11992	0.899103	1.39496	0.312135
	P06733	Alpha-enolase	ENO1	rs2047095	1	0.0013741	63.5929	0.871846	0.66822	1.13752	0.312243
	Q9Y680	Peptidyl-prolyl cis-trans isomerase FKBP7	FKBP7	rs7575643	1	0.0015994	74.0364	0.881638	0.690504	1.12568	0.312296
	P43146	Netrin receptor DCC	DCC	rs72914786,rs9807459	2	0.0260682	618.493	1.03219	0.970649	1.09763	0.31244
	Q12794	Hyaluronidase-1	HYAL1	rs739431	1	0.00052211	24.1424	1.23645	0.818937	1.86682	0.312635
	O00241	Signal-regulatory protein beta-1	SIRPB1	rs2243602,rs2249832,rs6081121	3	0.229534	4589.29	1.01033	0.990364	1.03069	0.312967
	Q99988	Growth/differentiation factor 15	GDF15	rs1054221	1	0.0545171	2664.84	0.975824	0.930508	1.02335	0.313121
	Q99616	C-C motif chemokine 13	CCL13	rs201093203,rs3136674	2	0.0262762	623.563	0.969916	0.913989	1.02927	0.313443
	Q8IW75	Serpin A12	SERPINA12	rs17091005,rs7159117	2	0.231767	6971.28	0.9907	0.972733	1.009	0.317004
	O60245	Protocadherin-7	PCDH7	rs1374657	1	0.00636252	295.933	0.939227	0.830618	1.06204	0.317311
	Q6UX15	Layilin	LAYN	rs542275	1	0.0729461	3636.55	1.01927	0.981847	1.05811	0.317311
	P01210	Proenkephalin-A	PENK	rs10094265,rs10958486,rs2317782	3	0.049721	806.011	1.02216	0.978722	1.06753	0.322525
	P11137	Microtubule-associated protein 2	MAP2	rs4277462	1	0.00175014	81.0262	0.863489	0.645579	1.15495	0.322599
	P30040	Endoplasmic reticulum resident protein 29	ERP29	rs10774624	1	0.000928465	42.9498	1.2214	0.821645	1.81566	0.322779
	P36873	Serine/threonine-protein phosphatase PP1-gamma catalytic subunit	PPP1CC	rs10774624	1	0.00077406	35.8017	1.24608	0.805661	1.92725	0.322779
	Q7Z569	BRCA1-associated protein	BRAP	rs10774624	1	0.000988039	45.7084	1.21599	0.825239	1.79175	0.322779
	P05543	Thyroxine-binding globulin	SERPINA7	rs12835208	1	0.015876	745.564	0.946638	0.849094	1.05539	0.32297
	P22676	Calretinin	CALB2	rs4258623	1	0.00202981	94.0005	1.1311	0.885948	1.44408	0.32297
	P15151	Poliovirus receptor	PVR	rs2301274	1	0.186048	10563.8	0.989582	0.969235	1.01036	0.323176
	Q03393	6-pyruvoyl tetrahydrobiopterin synthase	PTS	rs12796145	1	0.0217553	1027.8	1.03362	0.967992	1.10369	0.323176
	P53674	Beta-crystallin B1	CRYBB1	rs4822754	1	0.0116318	543.904	0.954943	0.871326	1.04658	0.324079
	P00918	Carbonic anhydrase 2	CA2	rs2912495	1	0.00532147	247.253	0.934297	0.816225	1.06945	0.324175
	P05155	Plasma protease C1 inhibitor	SERPING1	rs72928030,rs75770431	2	0.0185097	435.78	0.957518	0.877913	1.04434	0.326966
	Q9NNX6	CD209 antigen	CD209	rs141685012,rs4804774,rs4804804	3	0.0720201	1195.55	1.01782	0.9823	1.05462	0.329778
	O00206	Toll-like receptor 4	TLR4	rs11536871	1	0.00151375	70.0654	1.16857	0.854238	1.59857	0.329824
	O14618	Copper chaperone for superoxide dismutase	CCS	rs498045	1	0.120551	6335.06	1.01454	0.985444	1.04449	0.33094
	P52758	2-iminobutanoate/2-iminopropanoate deaminase	RIDA	rs4734383	1	0.0430063	2076.9	1.02314	0.977027	1.07143	0.33094
	O14745	Na(+)/H(+) exchange regulatory cofactor NHE-RF1	SLC9A3R1	rs8064299	1	0.00390252	181.066	0.893846	0.712691	1.12105	0.331472
	P04090	Prorelaxin H2	RLN2	rs2273782,rs61200915	2	0.00664632	154.607	1.06265	0.939969	1.20135	0.331605
	P22301	Interleukin-10	IL10	rs3024493	1	0.00498294	231.445	1.07174	0.93173	1.23279	0.332046
	Q8WTT0	C-type lectin domain family 4 member C	CLEC4C	rs10845821	1	0.326514	22406.1	1.01024	0.989597	1.03131	0.333528
	P28907	ADP-ribosyl cyclase/cyclic ADP-ribose hydrolase 1	CD38	rs6449168,rs6449182	2	0.101134	2599.89	1.01561	0.984147	1.04809	0.334621
	Q15661	Tryptase alpha/beta-1	TPSAB1	rs8051930	1	0.294834	19323.2	0.991168	0.973424	1.00924	0.335799
	Q8WTU2	Scavenger receptor cysteine-rich domain-containing group B protein	SSC4D	rs12540545,rs149695315	2	0.0725513	1807.63	1.01979	0.979789	1.06143	0.337062
	Q07507	Dermatopontin	DPT	rs1018454	1	0.0617265	3040.43	1.01924	0.980275	1.05976	0.337895
	Q16363	Laminin subunit alpha-4	LAMA4	rs7765769	1	0.0125899	589.275	1.04435	0.955656	1.14128	0.337895
	Q16206	Ecto-NOX disulfide-thiol exchanger 2	ENOX2	rs12862526	1	0.000919516	42.5355	1.2271	0.806792	1.86636	0.338809
	Q9UKU9	Angiopoietin-related protein 2	ANGPTL2	rs868852	1	0.00155431	71.946	1.14626	0.866332	1.51665	0.339297
	Q8WTQ1	Beta-defensin 104	DEFB104A_DEFB104B	rs117506611,rs150829577,rs190777809	3	0.0172039	269.66	0.953516	0.864634	1.05153	0.340368
	P17538	Chymotrypsinogen B	CTRB1	rs8051363	1	0.139512	7493.04	1.01387	0.985548	1.04301	0.34062
	P08254	Stromelysin-1	MMP3	rs28381690	1	0.0183094	861.971	1.03285	0.966254	1.10404	0.341861
	P55809	Succinyl-CoA:3-ketoacid coenzyme A transferase 1, mitochondrial	OXCT1	rs12186512	1	0.0010123	46.8317	0.860708	0.631489	1.17313	0.342434
	Q9NZ53	Podocalyxin-like protein 2	PODXL2	rs10934817,rs114895876	2	0.0322162	769.217	0.981676	0.944835	1.01995	0.343335
	P36941	Tumor necrosis factor receptor superfamily member 3	LTBR	rs41344049,rs7977602	2	0.0511373	1245.34	1.02191	0.97708	1.0688	0.343677
	A1KZ92	Peroxidasin-like protein	PXDNL	rs3097699	1	0.0119465	558.797	1.0504	0.948743	1.16295	0.343736
	Q99523	Sortilin	SORT1	rs12740374,rs72646553	2	0.0174949	411.462	1.03622	0.962616	1.11546	0.343893
	O14798	Tumor necrosis factor receptor superfamily member 10C	TNFRSF10C	rs4242394,rs6557616	2	0.028061	667.141	0.974412	0.923453	1.02818	0.344239
	Q96KN2	Beta-Ala-His dipeptidase	CNDP1	rs17817077,rs56042934	2	0.0516419	1258.3	0.977797	0.933329	1.02438	0.344423
	P09960	Leukotriene A-4 hydrolase	LTA4H	rs1990611	1	0.00468182	217.393	0.932013	0.805409	1.07852	0.344554
	Q9UPY6	Wiskott-Aldrich syndrome protein family member 3	WASF3	rs6491140	1	0.00877875	409.312	1.05206	0.946897	1.16889	0.344943
	P01178	Oxytocin-neurophysin 1	OXT	rs1034063,rs144102485,rs877172	3	0.185317	3504.11	1.01155	0.987719	1.03595	0.34518
	Q5GAN6	Inactive ribonuclease-like protein 10	RNASE10	rs1760933,rs1760940,rs4981223,rs945012	4	0.324157	5541.33	1.00794	0.991465	1.02468	0.346986
	P08887	Interleukin-6 receptor subunit alpha	IL6R	rs1386821,rs4845374	2	0.0102604	239.55	0.943022	0.834317	1.06589	0.34782
	Q9NZC2	Triggering receptor expressed on myeloid cells 2	TREM2	rs1872245,rs9462674	2	0.00599185	139.291	0.940168	0.826519	1.06944	0.347939
	Q8IUK5	Plexin domain-containing protein 1	PLXDC1	rs62076615,rs77334119	2	0.0290942	692.44	1.02952	0.968791	1.09405	0.348349
	Q15166	Serum paraoxonase/lactonase 3	PON3	rs149867961	1	0.0615704	3032.23	1.02166	0.97683	1.06855	0.349273
	P01137	Transforming growth factor beta-1 proprotein	TGFB1	rs56254331	1	0.0251549	1192.56	0.971459	0.914234	1.03227	0.3499
	O14625	C-X-C motif chemokine 11	CXCL11	rs111577590,rs12509255,rs180838430	3	0.0128714	200.865	0.959699	0.880367	1.04618	0.350079
	O60437	Periplakin	PPL	rs28645494	1	0.00070845	32.765	0.829616	0.560579	1.22777	0.350323
	Q8WXD2	Secretogranin-3	SCG3	rs2606134	1	0.201797	11684	1.01172	0.987267	1.03678	0.350648
	P09237	Matrilysin	MMP7	rs11568819,rs72982145	2	0.042692	1030.5	1.02239	0.97577	1.07124	0.352397
	Q14393	Growth arrest-specific protein 6	GAS6	rs6602909,rs9550269	2	0.0536606	1310.27	1.02005	0.978166	1.06372	0.353424
	Q96EK5	KIF-binding protein	KIFBP	rs2394527	1	0.00110981	51.348	0.87094	0.650252	1.16653	0.354015
	Q96DR5	BPI fold-containing family A member 2	BPIFA2	rs11696571,rs17124391,rs6059134	3	0.0188637	296.176	0.965666	0.896892	1.03971	0.354023
	P16871	Interleukin-7 receptor subunit alpha	IL7R	rs286402,rs7444621	2	0.00196022	45.3847	1.09937	0.899524	1.34361	0.354709
	Q96QH8	Sperm acrosome-associated protein 5	SPACA5_SPACA5B	rs2152823	1	0.0100069	467.152	0.94001	0.824414	1.07182	0.35546
	P10721	Mast/stem cell growth factor receptor Kit	KIT	rs218258,rs2237029	2	0.00182835	42.3259	1.11125	0.887335	1.39166	0.358203
	P06858	Lipoprotein lipase	LPL	rs2165557,rs55682243	2	0.0294417	700.962	1.02741	0.969793	1.08845	0.358451
	O76076	CCN family member 5	CCN5	rs1061098,rs61060559	2	0.0311842	743.784	1.02589	0.971325	1.08352	0.359331
	P12111	Collagen alpha-3(VI) chain	COL6A3	rs1050785,rs3863910	2	0.0057539	133.728	1.07999	0.91601	1.27331	0.359756
	P19525	Interferon-induced, double-stranded RNA-activated protein kinase	EIF2AK2	rs10187017	1	0.0114628	535.906	1.04369	0.952383	1.14375	0.359933
	Q96IQ7	V-set and immunoglobulin domain-containing protein 2	VSIG2	rs11219769	1	0.0172398	810.732	1.035	0.961443	1.11419	0.360384
	P06132	Uroporphyrinogen decarboxylase	UROD	rs12749939	1	0.0934998	4766.89	1.01547	0.982569	1.04947	0.360937
	P98161	Polycystin-1	PKD1	rs2457533	1	0.00118167	54.6766	0.869885	0.644469	1.17414	0.362353
	Q6UY09	Carcinoembryonic antigen-related cell adhesion molecule 20	CEACAM20	rs62116895,rs76419583	2	0.00230593	53.4075	0.925613	0.783659	1.09328	0.362809
	Q6NW40	RGM domain family member B	RGMB	rs73143889	1	0.015257	716.04	1.04623	0.949095	1.15332	0.363302
	Q6GTX8	Leukocyte-associated immunoglobulin-like receptor 1	LAIR1	rs10419616,rs141522390,rs62132210	3	0.0333279	531.106	1.03158	0.964647	1.10315	0.363696
	P00740	Coagulation factor IX	F9	rs413957	1	0.054216	2649.28	1.02613	0.970565	1.08488	0.363792
	Q9BRF8	Serine/threonine-protein phosphatase CPPED1	CPPED1	rs148968669,rs151107510,rs4387585	3	0.177099	3315.29	0.987823	0.962023	1.01431	0.364226
	Q6UW56	All-trans retinoic acid-induced differentiation factor	ATRAID	rs3739092	1	0.01121	523.956	0.956889	0.869969	1.05249	0.364419
	P00749	Urokinase-type plasminogen activator	PLAU	rs144927068,rs58048583	2	0.00436914	101.403	1.06303	0.931422	1.21324	0.36469
	Q06033	Inter-alpha-trypsin inhibitor heavy chain H3	ITIH3	rs736408	1	0.0509941	2483.38	0.98014	0.938489	1.02364	0.365251
	Q9BQR3	Serine protease 27	PRSS27	rs141111264,rs71386687	2	0.0300065	714.824	1.02786	0.968431	1.09094	0.365829
	Q8NDA2	Hemicentin-2	HMCN2	rs6478957	1	0.160055	8806.68	1.01021	0.988177	1.03273	0.366644
	Q8NBS9	Thioredoxin domain-containing protein 5	TXNDC5	rs3812162	1	0.00382829	177.608	1.07577	0.91803	1.26061	0.366644
	Q6UXB4	C-type lectin domain family 4 member G	CLEC4G	rs75666670,rs76634109	2	0.00412147	95.631	1.07506	0.917717	1.25938	0.370013
	P78310	Coxsackievirus and adenovirus receptor	CXADR	rs442217	1	0.00661798	307.894	0.944571	0.83381	1.07004	0.370197
	Q5SW96	Low density lipoprotein receptor adapter protein 1	LDLRAP1	rs75446219	1	0.00249579	115.634	1.09889	0.89327	1.35184	0.372309
	P28908	Tumor necrosis factor receptor superfamily member 8	TNFRSF8	rs35249183	1	0.0218534	1032.54	0.966019	0.89518	1.04246	0.373624
	Q76M96	Coiled-coil domain-containing protein 80	CCDC80	rs3933099,rs80280863	2	0.00262171	60.7405	0.921999	0.770803	1.10285	0.374176
	A1E959	Odontogenic ameloblast-associated protein	ODAM	rs61747755,rs76153614	2	0.0621256	1530.66	0.981613	0.942153	1.02273	0.375355
	Q6UXV0	GDNF family receptor alpha-like	GFRAL	rs143004493,rs143622282,rs28479599,rs72988065,rs9464298,rs9475657	6	0.102747	881.963	0.986798	0.958143	1.01631	0.376756
	O43291	Kunitz-type protease inhibitor 2	SPINT2	rs71354995	1	0.0123416	577.507	0.952816	0.855447	1.06127	0.379516
	Q96A00	Protein phosphatase 1 regulatory subunit 14A	PPP1R14A	rs71354995	1	0.0191135	900.563	0.962071	0.882581	1.04872	0.379516
	Q2WEN9	Carcinoembryonic antigen-related cell adhesion molecule 16	CEACAM16	rs2965158,rs61744497,rs76880733	3	0.0775943	1295.87	1.0145	0.982422	1.04762	0.379902
	P24071	Immunoglobulin alpha Fc receptor	FCAR	rs56216868	1	0.22819	13664	1.00842	0.989725	1.02746	0.379917
	Q8TER0	Sushi, nidogen and EGF-like domain-containing protein 1	SNED1	rs4234090,rs4417704	2	0.0103621	241.949	0.957798	0.869866	1.05462	0.380159
	P22304	Iduronate 2-sulfatase	IDS	rs11969	1	0.00215181	99.6625	1.14063	0.850088	1.53047	0.380382
	O43557	Tumor necrosis factor ligand superfamily member 14	TNFSF14	rs10853997,rs2291668,rs8112236	3	0.0133128	207.847	1.03978	0.952951	1.13451	0.380623
	O15240	Neurosecretory protein VGF	VGF	rs78254454	1	0.00188999	87.513	0.911593	0.740895	1.12162	0.381574
	O95858	Tetraspanin-15	TSPAN15	rs10823398	1	0.00162264	75.1137	1.11474	0.873991	1.4218	0.381574
	P33764	Protein S100-A3	S100A3	rs1005436	1	0.00105099	48.6237	1.18361	0.811053	1.72731	0.382078
	B1AKI9	Isthmin-1	ISM1	rs16993845,rs1853192,rs6105063,rs911642	4	0.0265698	315.346	0.973686	0.917152	1.0337	0.38223
	Q96AP7	Endothelial cell-selective adhesion molecule	ESAM	rs12541	1	0.0064038	297.865	0.946727	0.837128	1.07068	0.383158
	Q14129	Protein DGCR6	DGCR6	rs73155285	1	0.00470688	218.562	1.08208	0.906108	1.29224	0.383664
	Q92823	Neuronal cell adhesion molecule	NRCAM	rs2267886	1	0.0386616	1858.64	0.978272	0.931044	1.0279	0.384229
	P39900	Macrophage metalloelastase	MMP12	rs117698348,rs17368814,rs17860590	3	0.149022	2697.64	0.98974	0.966921	1.0131	0.386203
	P06850	Corticoliberin	CRH	rs58907751	1	0.030904	1473.8	1.02107	0.973995	1.07042	0.38657
	P07911	Uromodulin	UMOD	rs77924615	1	0.230161	13817.4	0.991939	0.973885	1.01033	0.387788
	P41271	Neuroblastoma suppressor of tumorigenicity 1	NBL1	rs3020595	1	0.00449108	208.496	0.935507	0.804156	1.08831	0.387788
	P03952	Plasma kallikrein	KLKB1	rs4253331,rs72646269,rs72647308	3	0.0250143	395.224	1.02874	0.964632	1.09712	0.388053
	Q9BV20	Methylthioribose-1-phosphate isomerase	MRI1	rs62111897,rs6511887	2	0.109437	2839.57	0.98808	0.961507	1.01539	0.388633
	Q96RJ3	Tumor necrosis factor receptor superfamily member 13C	TNFRSF13C	rs7287486,rs75743846,rs8137409	3	0.0390046	625.24	0.976758	0.925872	1.03044	0.38897
	Q8N474	Secreted frizzled-related protein 1	SFRP1	rs62640353,rs76676007	2	0.016946	398.329	0.968843	0.901069	1.04171	0.392298
	P0DOY2	Immunoglobulin lambda constant 2	IGLC2	rs2070464,rs2856876	2	0.0107589	251.314	1.03771	0.953274	1.12963	0.392606
	P13686	Tartrate-resistant acid phosphatase type 5	ACP5	rs2876698	1	0.0115288	539.032	0.962671	0.882153	1.05054	0.393294
	P14207	Folate receptor beta	FOLR2	rs72477721	1	0.00656564	305.443	1.05188	0.936459	1.18153	0.393692
	P08174	Complement decay-accelerating factor	CD55	rs11584921,rs190169923	2	0.0828546	2087.52	0.985866	0.954139	1.01865	0.393703
	P48060	Glioma pathogenesis-related protein 1	GLIPR1	rs10879922	1	0.0180274	848.448	1.03336	0.958172	1.11444	0.394574
	Q16619	Cardiotrophin-1	CTF1	rs2054213	1	0.00107069	49.536	0.879351	0.654054	1.18225	0.394574
	P28838	Cytosol aminopeptidase	LAP3	rs114838597	1	0.00165117	76.4367	0.880356	0.65648	1.18058	0.394689
	P50591	Tumor necrosis factor ligand superfamily member 10	TNFSF10	rs3821821	1	0.00574867	267.217	1.07277	0.912349	1.26141	0.395325
	O00602	Ficolin-1	FCN1	rs10858304	1	0.0766561	3836.86	0.985599	0.953034	1.01928	0.397467
	P01732	T-cell surface glycoprotein CD8 alpha chain	CD8A	rs3020726	1	0.034075	1630.36	1.02524	0.967718	1.08619	0.397467
	Q9UMF0	Intercellular adhesion molecule 5	ICAM5	rs281439	1	0.228913	13720.2	0.991613	0.972435	1.01117	0.397978
	O95841	Angiopoietin-related protein 1	ANGPTL1	rs17276527	1	0.0434393	2098.76	1.02062	0.973435	1.07009	0.398072
	P43628	Killer cell immunoglobulin-like receptor 2DL3	KIR2DL3	rs34988667	1	0.0153583	720.868	0.949272	0.840985	1.0715	0.399551
	Q14324	Myosin-binding protein C, fast-type	MYBPC2	rs1726809	1	0.00087907	40.6629	0.868336	0.625153	1.20612	0.399729
	Q07617	Sperm-associated antigen 1	SPAG1	rs34598120,rs746719	2	0.00299738	69.4703	1.08987	0.891165	1.33287	0.402052
	Q9UNE0	Tumor necrosis factor receptor superfamily member EDAR	EDAR	rs4676225	1	0.0632848	3122.37	0.982718	0.943418	1.02365	0.402475
	Q2TAL6	Brorin	VWC2	rs148681119,rs1544434,rs56191832,rs62457389,rs68184483	5	0.0356996	342.165	1.02297	0.969959	1.07887	0.402919
	Q9Y2J4	Angiomotin-like protein 2	AMOTL2	rs1353778	1	0.00126786	58.67	0.891282	0.680415	1.1675	0.403371
	P23327	Sarcoplasmic reticulum histidine-rich calcium-binding protein	HRC	rs60877783	1	0.00497705	231.17	1.06101	0.923406	1.21912	0.403371
	P00747	Plasminogen	PLG	rs11751347,rs12662959,rs4252185	3	0.0348293	555.896	1.0225	0.970464	1.07732	0.403757
	O43278	Kunitz-type protease inhibitor 1	SPINT1	rs117454282,rs17658212	2	0.0523703	1277.02	0.977804	0.92761	1.03071	0.403808
	Q96ID5	Immunoglobulin superfamily member 21	IGSF21	rs12033458,rs17432613,rs34983277,rs72936003,rs7556114	5	0.0168258	158.172	1.03861	0.950143	1.13532	0.40425
	P61812	Transforming growth factor beta-2 proprotein	TGFB2	rs6691685	1	0.00756121	352.111	1.0469	0.939532	1.16654	0.406432
	P10599	Thioredoxin	TXN	rs4135159	1	0.00124186	57.4652	1.13406	0.842527	1.52648	0.406659
	Q13510	Acid ceramidase	ASAH1	rs71526182	1	0.00413495	191.894	1.07379	0.907212	1.27095	0.407811
	Q9Y336	Sialic acid-binding Ig-like lectin 9	SIGLEC9	rs56915529	1	0.061616	3034.63	0.983673	0.946042	1.0228	0.408146
	Q8IZP9	Adhesion G-protein coupled receptor G2	ADGRG2	rs5955693	1	0.00092613	42.8417	1.19366	0.783409	1.81876	0.409997
	P52943	Cysteine-rich protein 2	CRIP2	rs60370249,rs80324969	2	0.0110561	258.335	1.0416	0.945213	1.14781	0.410706
	Q9NYY1	Interleukin-20	IL20	rs2883036	1	0.000783539	36.2404	0.863863	0.609382	1.22462	0.411124
	P30047	GTP cyclohydrolase 1 feedback regulatory protein	GCHFR	rs7164342	1	0.00711823	331.334	0.952022	0.846399	1.07083	0.412533
	P49771	Fms-related tyrosine kinase 3 ligand	FLT3LG	rs139688267	1	0.000983266	45.4874	1.1039	0.871363	1.3985	0.412759
	P78552	Interleukin-13 receptor subunit alpha-1	IL13RA1	rs144170222,rs146200798,rs2248857	3	0.304394	6741.01	0.990279	0.967375	1.01372	0.413216
	Q9BY32	Inosine triphosphate pyrophosphatase	ITPA	rs7270101	1	0.0417825	2015.22	1.02242	0.969486	1.07824	0.413705
	P19440	Glutathione hydrolase 1 proenzyme	GGT1	rs3859862	1	0.0338808	1620.75	0.977945	0.926924	1.03177	0.414621
	O95388	CCN family member 4	CCN4	rs12156037,rs2068128,rs754958,rs7836183	4	0.127015	1680.94	0.987951	0.959578	1.01716	0.414895
	Q53FA7	Quinone oxidoreductase PIG3	TP53I3	rs6545275	1	0.0114521	535.4	1.03988	0.946365	1.14263	0.416027
	Q6DN72	Fc receptor-like protein 6	FCRL6	rs145368576	1	0.00182854	84.6627	0.943135	0.819007	1.08608	0.416143
	Q7Z5A7	Chemokine-like protein TAFA-5	TAFA5	rs113299767,rs135307,rs28385606,rs6008732,rs80518,rs926233,rs97762	7	0.0313177	213.426	0.977835	0.926379	1.03215	0.416405
	P14174	Macrophage migration inhibitory factor	MIF	rs2330634	1	0.00572433	266.079	1.05606	0.925606	1.2049	0.417474
	Q9H3S4	Thiamin pyrophosphokinase 1	TPK1	rs10261806	1	0.0555142	2716.44	1.01775	0.975371	1.06197	0.417474
	A1L4H1	Soluble scavenger receptor cysteine-rich domain-containing protein SSC5D	SSC5D	rs34866804	1	0.0792349	3977.04	1.01493	0.979192	1.05196	0.417867
	P27487	Dipeptidyl peptidase 4	DPP4	rs13015258	1	0.0251124	1190.49	1.02565	0.964559	1.0906	0.418964
	Q92820	Gamma-glutamyl hydrolase	GGH	rs190945668,rs57906368,rs72658329	3	0.031743	505.022	0.971332	0.905146	1.04236	0.4192
	Q5VX71	Sushi domain-containing protein 4	SUSD4	rs141297399	1	0.0694848	3451.11	0.983685	0.945194	1.02374	0.419268
	P05413	Fatty acid-binding protein, heart	FABP3	rs12040632,rs61780100	2	0.00495638	115.1	0.9412	0.81229	1.09057	0.42004
	P16444	Dipeptidase 1	DPEP1	rs409170,rs72805582	2	0.336184	11702.6	1.00708	0.989955	1.02449	0.420279
	Q8TAD2	Interleukin-17D	IL17D	rs41415352,rs4770059	2	0.0800249	2010.03	0.98555	0.951252	1.02108	0.42059
	Q92583	C-C motif chemokine 17	CCL17	rs223897,rs7192201,rs8057340	3	0.0321036	510.949	1.02427	0.966183	1.08584	0.420838
	Q92496	Complement factor H-related protein 4	CFHR4	rs10922147,rs115912506,rs526902	3	0.225994	4497.84	0.992065	0.972946	1.01156	0.422333
	P50452	Serpin B8	SERPINB8	rs56321661	1	0.024995	1184.78	0.97799	0.92623	1.03264	0.422439
	Q13478	Interleukin-18 receptor 1	IL18R1	rs2001461,rs3218848	2	0.323578	11053.9	1.0077	0.988981	1.02678	0.422597
	P05187	Alkaline phosphatase, placental type	ALPP	rs2853373	1	0.0225102	1064.29	0.973577	0.911755	1.03959	0.423711
	P35218	Carbonic anhydrase 5A, mitochondrial	CA5A	rs112207505,rs55870502	2	0.244175	7465.04	0.991474	0.970849	1.01254	0.424647
	P42331	Rho GTPase-activating protein 25	ARHGAP25	rs13413887	1	0.00381658	177.063	1.06721	0.909561	1.25219	0.425092
	P39059	Collagen alpha-1(XV) chain	COL15A1	rs10819413	1	0.0132606	621.089	0.965889	0.886901	1.05191	0.425278
	P25116	Proteinase-activated receptor 1	F2R	rs250736,rs7734540	2	0.00721258	167.875	0.954226	0.85041	1.07072	0.425282
	Q92935	Exostosin-like 1	EXTL1	rs6598939	1	0.046169	2237.03	0.9807	0.934536	1.02914	0.42824
	Q6ZMJ2	Scavenger receptor class A member 5	SCARA5	rs12676581,rs2726951	2	0.0550366	1345.83	1.0166	0.975965	1.05892	0.428968
	Q03169	Tumor necrosis factor alpha-induced protein 2	TNFAIP2	rs2297065,rs944002	2	0.00400276	92.8655	0.93167	0.781691	1.11042	0.429326
	P55058	Phospholipid transfer protein	PLTP	rs1800961,rs6073958	2	0.0833079	2099.98	0.986484	0.953738	1.02036	0.4295
	O15444	C-C motif chemokine 25	CCL25	rs12972953	1	0.0632105	3118.46	0.98556	0.950573	1.02183	0.430268
	P16860	Natriuretic peptides B	NPPB	rs198379,rs41300100	2	0.0202938	478.653	1.02998	0.956987	1.10855	0.430862
	Q9NQ38	Serine protease inhibitor Kazal-type 5	SPINK5	rs10491343	1	0.0100936	471.242	0.955712	0.853531	1.07013	0.432345
	P13647	Keratin, type II cytoskeletal 5	KRT5	rs607860	1	0.0051288	238.255	1.05735	0.919717	1.21559	0.433167
	O14662	Syntaxin-16	STX16	rs6026314	1	0.00132498	61.3166	1.12107	0.842037	1.49257	0.433857
	Q15109	Advanced glycosylation end product-specific receptor	AGER	rs204993	1	0.0130601	611.572	1.042	0.939981	1.15509	0.433857
	Q96MK3	Pseudokinase FAM20A	FAM20A	rs16973034,rs16973163,rs740516,rs77542162	4	0.0282711	336.126	1.02773	0.959163	1.10119	0.437537
	Q96LC7	Sialic acid-binding Ig-like lectin 10	SIGLEC10	rs148783636,rs73562146	2	0.126144	3335.65	0.988907	0.961445	1.01715	0.43754
	P02787	Serotransferrin	TF	rs8177247	1	0.0492697	2395.05	0.982438	0.93946	1.02738	0.437563
	Q8TE57	A disintegrin and metalloproteinase with thrombospondin motifs 16	ADAMTS16	rs719183	1	0.00766445	356.956	0.956287	0.85424	1.07053	0.437563
	P13473	Lysosome-associated membrane glycoprotein 2	LAMP2	rs2008511	1	0.0923933	4704.74	0.983248	0.942125	1.02617	0.43834
	Q8WUX2	Glutathione-specific gamma-glutamylcyclotransferase 2	CHAC2	rs78001907	1	0.00219317	101.583	0.918029	0.739224	1.14008	0.439043
	Q16288	NT-3 growth factor receptor	NTRK3	rs1461214,rs28735437,rs4887312	3	0.0294416	467.297	0.977088	0.921281	1.03628	0.439846
	Q8N6Q3	CD177 antigen	CD177	rs184207909,rs4760,rs530596678,rs62113716,rs74557322,rs78530667,rs79338083	7	0.281986	2592.59	0.993666	0.977774	1.00982	0.439851
	O14786	Neuropilin-1	NRP1	rs11009265,rs150189270,rs2506150	3	0.0527436	857.737	0.983563	0.943051	1.02582	0.439946
	Q06643	Lymphotoxin-beta	LTB	rs3093553	1	0.00477959	221.954	0.932255	0.779137	1.11546	0.443495
	Q9BZW8	Natural killer cell receptor 2B4	CD244	rs6671710	1	0.0430765	2080.44	1.01895	0.971036	1.06923	0.444933
	O00451	GDNF family receptor alpha-2	GFRA2	rs10503709,rs15881,rs17581624,rs67963891	4	0.0740983	924.586	1.01391	0.978544	1.05056	0.445666
	P59665	Neutrophil defensin 1	DEFA1_DEFA1B	rs2977788,rs2978892	2	0.0124359	290.981	0.966821	0.886455	1.05447	0.446031
	P50453	Serpin B9	SERPINB9	rs318428,rs318498	2	0.00681831	158.636	1.04905	0.927465	1.18658	0.446117
	Q9NQ25	SLAM family member 7	SLAMF7	rs11581248	1	0.200028	11556	0.990902	0.967853	1.0145	0.44662
	Q14435	Polypeptide N-acetylgalactosaminyltransferase 3	GALNT3	rs12992997	1	0.0678666	3364.89	1.01531	0.976277	1.0559	0.447557
	P50895	Basal cell adhesion molecule	BCAM	rs10409076,rs12974942	2	0.00659191	153.333	1.04871	0.92756	1.18569	0.447611
	P41439	Folate receptor gamma	FOLR3	rs60177475	1	0.200697	11604.4	1.0068	0.989333	1.02458	0.447778
	P24387	Corticotropin-releasing factor-binding protein	CRHBP	rs28365143	1	0.00427327	198.341	0.943895	0.813025	1.09583	0.448306
	P22748	Carbonic anhydrase 4	CA4	rs117154637	1	0.0471683	2287.85	1.01636	0.974392	1.06013	0.450735
	Q6UXL0	Interleukin-20 receptor subunit beta	IL20RB	rs171519	1	0.0021133	97.8751	0.920044	0.740731	1.14276	0.451195
	Q8WXC3	Pyrin domain-containing protein 1	PYDC1	rs2884738	1	0.000527008	24.369	1.18024	0.766839	1.81649	0.451302
	P04275	von Willebrand factor	VWF	rs113566801,rs2012829,rs68120218	3	0.00718168	111.432	1.04728	0.928556	1.18119	0.451724
	Q99733	Nucleosome assembly protein 1-like 4	NAP1L4	rs12364427	1	0.0222276	1050.62	0.969016	0.892736	1.05181	0.451822
	Q9NZK5	Adenosine deaminase 2	ADA2	rs2108581,rs727188,rs737963	3	0.0417432	671.052	0.981408	0.934511	1.03066	0.452532
	P24592	Insulin-like growth factor-binding protein 6	IGFBP6	rs822688	1	0.00464989	215.903	0.950587	0.83268	1.08519	0.453255
	P19971	Thymidine phosphorylase	TYMP	rs131805	1	0.0163249	766.994	0.969427	0.893605	1.05168	0.454911
	P11279	Lysosome-associated membrane glycoprotein 1	LAMP1	rs9549739	1	0.00234539	108.65	1.08072	0.881525	1.32494	0.455163
	Q9UBB4	Ataxin-10	ATXN10	rs138166	1	0.00434748	201.8	0.943258	0.809191	1.09954	0.455163
	P11215	Integrin alpha-M	ITGAM	rs11150613	1	0.011035	515.682	0.965815	0.88154	1.05815	0.455265
	P05156	Complement factor I	CFI	rs10033900	1	0.0238751	1130.4	1.02438	0.961594	1.09127	0.455378
	P35070	Probetacellulin	BTC	rs10025144,rs967875	2	0.0376387	903.753	1.01945	0.968883	1.07267	0.457944
	Q12933	TNF receptor-associated factor 2	TRAF2	rs7042327	1	0.00176152	81.5541	0.893048	0.662371	1.20406	0.458126
	P12872	Promotilin	MLN	rs11758463	1	0.0833338	4201.48	1.01235	0.980007	1.04575	0.458851
	P32971	Tumor necrosis factor ligand superfamily member 8	TNFSF8	rs726657	1	0.0253763	1203.33	1.02376	0.962011	1.08946	0.459466
	P20472	Parvalbumin alpha	PVALB	rs10775741,rs4821544,rs739032	3	0.239745	4857.82	1.00703	0.988446	1.02597	0.461012
	P35613	Basigin	BSG	rs117229853,rs56101188	2	0.0101673	237.355	0.964475	0.876037	1.06184	0.461036
	O00592	Podocalyxin	PODXL	rs2971748	1	0.00175858	81.4176	1.09686	0.857729	1.40266	0.461218
	P16109	P-selectin	SELP	rs2235302,rs6128	2	0.00941462	219.616	0.963636	0.872965	1.06372	0.462533
	Q9UMR7	C-type lectin domain family 4 member A	CLEC4A	rs12821184	1	0.0104423	487.694	1.03589	0.942733	1.13824	0.463355
	P48357	Leptin receptor	LEPR	rs11208656	1	0.00675126	314.137	1.05196	0.918756	1.20448	0.463355
	Q04721	Neurogenic locus notch homolog protein 2	NOTCH2	rs2493420	1	0.00531852	247.115	1.04826	0.924083	1.18913	0.463758
	P07949	Proto-oncogene tyrosine-protein kinase receptor Ret	RET	rs2796555	1	0.0674345	3341.91	1.01457	0.976032	1.05462	0.464194
	P01589	Interleukin-2 receptor subunit alpha	IL2RA	rs12722497,rs34181124,rs41295057	3	0.143971	2590.82	0.990478	0.965389	1.01622	0.464852
	Q9Y2X7	ARF GTPase-activating protein GIT1	GIT1	rs138723501	1	0.00254052	117.712	1.10969	0.839362	1.46708	0.464987
	P00751	Complement factor B	CFB	rs1048709	1	0.0125434	587.068	1.03674	0.940912	1.14233	0.4659
	Q53H47	Histone-lysine N-methyltransferase SETMAR	SETMAR	rs172705	1	0.00757824	352.91	0.957147	0.850826	1.07675	0.465982
	Q15399	Toll-like receptor 1	TLR1	rs3924112	1	0.0795144	3992.28	0.985842	0.94876	1.02437	0.466019
	P26718	NKG2-D type II integral membrane protein	KLRK1	rs141372108	1	0.00985288	459.892	1.04347	0.930414	1.17027	0.467059
	P30046	D-dopachrome decarboxylase	DDT	rs1006771	1	0.018875	889.109	1.02756	0.954969	1.10566	0.467059
	Q9H171	Z-DNA-binding protein 1	ZBP1	rs6070178	1	0.00526472	244.602	1.05275	0.915934	1.20999	0.46926
	Q15165	Serum paraoxonase/arylesterase 2	PON2	rs43039	1	0.0236787	1120.88	1.02338	0.961291	1.08948	0.46926
	P38936	Cyclin-dependent kinase inhibitor 1	CDKN1A	rs3213535	1	0.00310152	143.786	0.921339	0.737935	1.15032	0.469432
	Q7Z4W2	Lysozyme-like protein 2	LYZL2	rs10826596,rs141093333	2	0.023245	549.918	1.0227	0.962232	1.08698	0.470339
	Q9UIB8	SLAM family member 5	CD84	rs2134704	1	0.00694711	323.314	0.960878	0.861832	1.07131	0.472136
	P10145	Interleukin-8	CXCL8	rs11730284,rs1951705	2	0.00401129	93.0641	0.946603	0.814998	1.09946	0.472455
	Q9P2J2	Protein turtle homolog A	IGSF9	rs10752633,rs60669636	2	0.0178985	421.127	0.97352	0.904779	1.04748	0.472582
	P36955	Pigment epithelium-derived factor	SERPINF1	rs12051790,rs4525526	2	0.0312744	746.003	0.976224	0.913998	1.04269	0.473947
	P61764	Syntaxin-binding protein 1	STXBP1	rs2245389	1	0.00150375	69.6021	0.90953	0.701153	1.17983	0.475051
	Q8WWY7	WAP four-disulfide core domain protein 12	WFDC12	rs117929846,rs1573700,rs4499491	3	0.165859	3063.03	0.990881	0.966251	1.01614	0.47563
	O94903	Pyridoxal phosphate homeostasis protein	PLPBP	rs7463174	1	0.000885971	40.9823	1.12473	0.814095	1.5539	0.475991
	Q7LG56	Ribonucleoside-diphosphate reductase subunit M2 B	RRM2B	rs2925790	1	0.00153658	71.1237	1.0956	0.852074	1.40873	0.476549
	Q96JP9	Cadherin-related family member 1	CDHR1	rs7916271	1	0.0261124	1239.17	0.97788	0.91919	1.04032	0.478738
	Q96FZ7	Charged multivesicular body protein 6	CHMP6	rs9989483	1	0.0117941	551.58	0.96959	0.890127	1.05615	0.479029
	Q9UQB8	Brain-specific angiogenesis inhibitor 1-associated protein 2	BAIAP2	rs9989483	1	0.00199161	92.2278	0.928562	0.756285	1.14008	0.479029
	Q13976	cGMP-dependent protein kinase 1	PRKG1	rs10822197,rs10996322,rs1937682	3	0.0188866	296.543	1.0261	0.955429	1.102	0.479143
	P26842	CD27 antigen	CD27	rs138821224,rs1986755,rs7132503	3	0.0235839	372.077	0.978108	0.919888	1.04001	0.479607
	P43234	Cathepsin O	CTSO	rs2334114	1	0.0172514	811.284	1.02918	0.950255	1.11466	0.479864
	P05164	Myeloperoxidase	MPO	rs34097845	1	0.0294008	1399.95	0.980728	0.92917	1.03515	0.480006
	Q6PI73	Leukocyte immunoglobulin-like receptor subfamily A member 6	LILRA6	rs11668526,rs11671310,rs149354341	3	0.25126	5169.45	0.993828	0.976895	1.01105	0.480103
	Q14005	Pro-interleukin-16	IL16	rs11325,rs17875585,rs859	3	0.0109703	170.869	1.03318	0.943669	1.13119	0.480163
	Q6XQN6	Nicotinate phosphoribosyltransferase	NAPRT	rs10093709,rs896953	2	0.0547508	1338.43	1.01482	0.974099	1.05725	0.481314
	O75843	AP-1 complex subunit gamma-like 2	AP1G2	rs140983547	1	0.00622524	289.508	0.958589	0.852105	1.07838	0.481466
	O95497	Pantetheinase	VNN1	rs12526754	1	0.0562209	2753.09	0.986192	0.94868	1.02519	0.482241
	Q6EIG7	C-type lectin domain family 6 member A	CLEC6A	rs11045427	1	0.14191	7643.14	1.0095	0.983164	1.03655	0.48321
	O76096	Cystatin-F	CST7	rs117368521,rs227627	2	0.207497	6050.1	0.990432	0.964126	1.01746	0.483926
	O60259	Kallikrein-8	KLK8	rs11673588,rs145472676,rs1991821,rs2739408,rs74705037	5	0.106518	1101.85	1.01314	0.976738	1.05091	0.484312
	P14210	Hepatocyte growth factor	HGF	rs5745695	1	0.000925255	42.8012	1.118	0.817666	1.52864	0.48468
	Q2MKA7	R-spondin-1	RSPO1	rs113998067	1	0.0173119	814.182	0.97055	0.892463	1.05547	0.484869
	P00746	Complement factor D	CFD	rs187211507,rs3761007,rs56236063,rs71335276	4	0.0267004	316.938	0.98006	0.926127	1.03713	0.485523
	P03950	Angiogenin	ANG	rs4982325,rs74792371,rs8004220	3	0.146164	2637.05	1.00915	0.983562	1.03541	0.48689
	Q99062	Granulocyte colony-stimulating factor receptor	CSF3R	rs3917999	1	0.0241985	1146.09	0.986921	0.950964	1.02424	0.486906
	Q14210	Lymphocyte antigen 6D	LY6D	rs117027128	1	0.0384857	1849.85	0.979583	0.924106	1.03839	0.488016
	Q6UW15	Regenerating islet-derived protein 3-gamma	REG3G	rs2196331	1	0.0307188	1464.69	0.97897	0.92187	1.03961	0.488195
	Q8NDI1	EH domain-binding protein 1	EHBP1	rs4286259	1	0.0145753	683.575	0.967453	0.880942	1.06246	0.488744
	Q8WUF8	Cotranscriptional regulator FAM172A	FAM172A	rs140083818	1	0.00125056	57.8683	0.875421	0.600439	1.27634	0.48917
	P13501	C-C motif chemokine 5	CCL5	rs2107538	1	0.0145821	683.897	0.971017	0.89335	1.05544	0.489258
	Q92932	Receptor-type tyrosine-protein phosphatase N2	PTPRN2	rs11761540,rs183488561	2	0.0143266	335.865	0.970478	0.89145	1.05651	0.489273
	Q13443	Disintegrin and metalloproteinase domain-containing protein 9	ADAM9	rs117343599	1	0.00736869	343.079	0.957134	0.845347	1.0837	0.48931
	P08519	Apolipoprotein(a)	LPA	rs140570886,rs56393506	2	0.21002	6143.22	1.00797	0.985481	1.03098	0.490299
	Q9H7M9	V-type immunoglobulin domain-containing suppressor of T-cell activation	VSIR	rs1008791,rs10762477	2	0.0494826	1202.94	1.01576	0.971598	1.06193	0.490497
	P12821	Angiotensin-converting enzyme	ACE	rs4277405	1	0.0612835	3017.18	0.986162	0.947847	1.02603	0.490704
	Q14241	Elongin-A	ELOA	rs12040737	1	0.00282872	131.103	0.922637	0.733736	1.16017	0.490893
	P06681	Complement C2	C2	rs2242656	1	0.00957423	446.76	1.04081	0.928451	1.16677	0.49254
	Q8WWV6	High affinity immunoglobulin alpha and immunoglobulin mu Fc receptor	FCAMR	rs11119933	1	0.0621823	3064.37	1.01309	0.976103	1.05148	0.493096
	O75791	GRB2-related adapter protein 2	GRAP2	rs148328786	1	0.00234235	108.508	1.07292	0.877151	1.31238	0.493504
	Q16719	Kynureninase	KYNU	rs17808482,rs352886	2	0.0277128	658.626	0.979944	0.924672	1.03852	0.494001
	Q6UWP8	Suprabasin	SBSN	rs59756125	1	0.119764	6288.1	0.990617	0.964173	1.01779	0.494653
	P04083	Annexin A1	ANXA1	rs2795110	1	0.000968855	44.82	0.898008	0.659404	1.22295	0.494801
	Q9UNY4	Transcription termination factor 2	TTF2	rs75261221	1	0.0559547	2739.28	0.986848	0.950013	1.02511	0.495164
	O14960	Leukocyte cell-derived chemotaxin-2	LECT2	rs31540,rs76370499	2	0.0188076	442.927	1.02734	0.950657	1.11021	0.495551
	Q8N8U9	BMP-binding endothelial regulator protein	BMPER	rs17170410,rs201897458	2	0.0246354	583.64	1.02047	0.962643	1.08177	0.496015
	P17900	Ganglioside GM2 activator	GM2A	rs153445,rs7731678	2	0.0937779	2391.22	1.01081	0.97989	1.04271	0.497547
	Q9HAT2	Sialate O-acetylesterase	SIAE	rs7128043	1	0.00153364	70.9874	1.11984	0.807194	1.55359	0.498005
	P35052	Glypican-1	GPC1	rs113070039,rs11892254,rs143907423	3	0.0674159	1113.59	1.01262	0.97651	1.05006	0.498538
	Q9NZD4	Alpha-hemoglobin-stabilizing protein	AHSP	rs9921597	1	0.00107742	49.8477	1.1069	0.822428	1.48977	0.502792
	P40121	Macrophage-capping protein	CAPG	rs7581471	1	0.187004	10630.5	0.992631	0.971281	1.01445	0.504985
	O75347	Tubulin-specific chaperone A	TBCA	rs254415	1	0.00919854	429.066	1.03576	0.934111	1.14847	0.504985
	P34947	G protein-coupled receptor kinase 5	GRK5	rs10886430	1	0.0348344	1668.01	1.01918	0.963812	1.07773	0.504985
	Q08431	Lactadherin	MFGE8	rs34239095	1	0.0605474	2978.6	0.986319	0.947172	1.02708	0.504985
	Q8N1Q1	Carbonic anhydrase 13	CA13	rs59712590	1	0.0342914	1641.09	0.981041	0.92736	1.03783	0.504985
	O14763	Tumor necrosis factor receptor superfamily member 10B	TNFRSF10B	rs4871844	1	0.0479544	2327.89	0.985444	0.943867	1.02885	0.504985
	P24386	Rab proteins geranylgeranyltransferase component A 1	CHM	rs150013731	1	0.000833585	38.5571	1.14972	0.762278	1.73408	0.505805
	O60235	Transmembrane protease serine 11D	TMPRSS11D	rs116587563,rs1440743	2	0.0136331	319.382	0.971433	0.891923	1.05803	0.505909
	Q2UY09	Collagen alpha-1(XXVIII) chain	COL28A1	rs62450016,rs6944059,rs74870156,rs7810134	4	0.299082	4929.77	1.00921	0.982307	1.03684	0.506142
	P35542	Serum amyloid A-4 protein	SAA4	rs10430893,rs7103794	2	0.0751588	1877.87	0.987895	0.953055	1.02401	0.506165
	Q9UGT4	Sushi domain-containing protein 2	SUSD2	rs117587385,rs5760147	2	0.128146	3396.36	0.992303	0.969951	1.01517	0.506269
	Q9GZZ8	Extracellular glycoprotein lacritin	LACRT	rs925545	1	0.00245116	113.561	1.06941	0.876806	1.30432	0.507755
	P02766	Transthyretin	TTR	rs1667230	1	0.007739	360.455	0.963386	0.862652	1.07588	0.507989
	Q15256	Receptor-type tyrosine-protein phosphatase R	PTPRR	rs1512984	1	0.000798723	36.9433	0.891692	0.635056	1.25204	0.507989
	Q13002	Glutamate receptor ionotropic, kainate 2	GRIK2	rs59321237,rs9390790	2	0.0331364	791.941	1.01662	0.968085	1.06759	0.508943
	Q96J42	Thioredoxin domain-containing protein 15	TXNDC15	rs3733897	1	0.295557	19390.4	1.00548	0.989297	1.02192	0.509386
	P15907	Beta-galactoside alpha-2,6-sialyltransferase 1	ST6GAL1	rs35457250,rs4686837,rs9860118	3	0.0181273	284.4	1.02303	0.956088	1.09466	0.5096
	Q9UM07	Protein-arginine deiminase type-4	PADI4	rs2240336,rs2501803	2	0.0352137	843.4	0.982373	0.931756	1.03574	0.509966
	Q9BUP0	EF-hand domain-containing protein D1	EFHD1	rs12233217,rs13003774,rs146096867,rs62191635	4	0.0257376	305.209	1.04153	0.922534	1.17589	0.510918
	P48745	CCN family member 3	CCN3	rs13260963	1	0.00103929	48.0819	0.904837	0.671314	1.21959	0.51146
	O14737	Programmed cell death protein 5	PDCD5	rs10402931	1	0.0615617	3031.77	0.98604	0.945379	1.02845	0.512905
	Q99075	Proheparin-binding EGF-like growth factor	HBEGF	rs6869910	1	0.000833663	38.5607	0.894129	0.638969	1.25118	0.5139
	Q86VB7	Scavenger receptor cysteine-rich type 1 protein M130	CD163	rs11054859	1	0.0054496	253.239	0.957193	0.839326	1.09161	0.514051
	P53814	Smoothelin	SMTN	rs7287178	1	0.000755932	34.9626	0.888534	0.622172	1.26893	0.515692
	P25942	Tumor necrosis factor receptor superfamily member 5	CD40	rs4810485	1	0.0683925	3392.88	1.01223	0.975597	1.05024	0.518058
	Q6NUS6	Tectonic-3	TCTN3	rs11188433	1	0.163973	9064.53	0.991688	0.966904	1.01711	0.518058
	O95721	Synaptosomal-associated protein 29	SNAP29	rs165775	1	0.00153981	71.2736	0.918512	0.709594	1.18894	0.518558
	Q15043	Zinc transporter ZIP14	SLC39A14	rs75721887	1	0.00424171	196.87	1.04929	0.906686	1.21432	0.518558
	P02776	Platelet factor 4	PF4	rs11574450	1	0.00308185	142.871	0.938165	0.772795	1.13892	0.518823
	Q06141	Regenerating islet-derived protein 3-alpha	REG3A	rs116652994,rs1986232,rs3754810,rs72816655,rs76646866	5	0.03532	338.393	0.982717	0.931926	1.03628	0.519647
	P08294	Extracellular superoxide dismutase	SOD3	rs699473	1	0.0401622	1933.8	0.984351	0.938006	1.03299	0.521506
	Q96DU3	SLAM family member 6	SLAMF6	rs12119876	1	0.014528	681.322	0.973594	0.897039	1.05668	0.52188
	Q9BZR6	Reticulon-4 receptor	RTN4R	rs696880,rs75765	2	0.0613402	1510.05	0.987378	0.949706	1.02655	0.522196
	P23141	Liver carboxylesterase 1	CES1	rs28547561,rs74019282	2	0.13982	3756.06	1.00957	0.980489	1.0395	0.523167
	Q14554	Protein disulfide-isomerase A5	PDIA5	rs3804749	1	0.027168	1290.66	0.980607	0.923102	1.04169	0.52534
	Q02246	Contactin-2	CNTN2	rs2071533,rs72753439	2	0.358219	12897.8	1.00639	0.986747	1.02643	0.526468
	Q7Z434	Mitochondrial antiviral-signaling protein	MAVS	rs6116066	1	0.000528178	24.4232	1.14699	0.749425	1.75547	0.527662
	P13807	Glycogen [starch] synthase, muscle	GYS1	rs10853805	1	0.000873823	40.4199	1.12107	0.786333	1.59831	0.527662
	Q92876	Kallikrein-6	KLK6	rs268891	1	0.0168619	792.657	1.02454	0.95029	1.10459	0.527662
	Q01469	Fatty acid-binding protein 5	FABP5	rs116967130	1	0.00642968	299.077	0.965605	0.866157	1.07647	0.527944
	Q6UWK7	Protein GPR15L	GPR15L	rs144656005,rs4399275	2	0.0470993	1142.14	0.984608	0.938296	1.03321	0.528005
	P78423	Fractalkine	CX3CL1	rs670211	1	0.0189392	892.191	1.02363	0.951917	1.10074	0.528605
	O95498	Vascular non-inflammatory molecule 2	VNN2	rs34902339,rs3798792,rs9493425	3	0.217782	4288.9	1.00674	0.985907	1.028	0.529125
	P20023	Complement receptor type 2	CR2	rs17044525	1	0.0162883	765.247	0.973867	0.896629	1.05776	0.529939
	P02743	Serum amyloid P-component	APCS	rs28383573,rs36126250	2	0.02713	644.388	0.982987	0.931683	1.03712	0.530384
	O15467	C-C motif chemokine 16	CCL16	rs112689088	1	0.304972	20279.1	1.00595	0.987464	1.02478	0.530747
	O95786	Antiviral innate immune response receptor RIG-I	DDX58	rs7029002	1	0.0261068	1238.89	1.01978	0.959191	1.08419	0.530878
	P45452	Collagenase 3	MMP13	rs61899734	1	0.000645049	29.8308	1.12545	0.776911	1.63035	0.531971
	P78333	Glypican-5	GPC5	rs117154624,rs342706,rs9556083	3	0.343007	8042.55	1.00537	0.988626	1.02239	0.532075
	P32926	Desmoglein-3	DSG3	rs10084010,rs35630063,rs3810006	3	0.0316625	503.699	0.983271	0.932469	1.03684	0.533096
	Q96NZ9	Proline-rich acidic protein 1	PRAP1	rs11101707,rs78395580	2	0.0188017	442.786	0.9764	0.905415	1.05295	0.535154
	Q8WVQ1	Soluble calcium-activated nucleotidase 1	CANT1	rs11891	1	0.00623005	289.733	0.953193	0.819155	1.10916	0.535258
	P51888	Prolargin	PRELP	rs4971242	1	0.0180322	848.678	0.977986	0.911432	1.0494	0.535885
	P08118	Beta-microseminoprotein	MSMB	rs10993994,rs115110170	2	0.462135	19854	0.995409	0.981003	1.01003	0.536138
	O75326	Semaphorin-7A	SEMA7A	rs750607,rs78994380	2	0.0117828	275.517	1.03218	0.933549	1.14124	0.53649
	P55083	Microfibril-associated glycoprotein 4	MFAP4	rs1054206,rs139356332	2	0.0320727	765.678	0.981744	0.925906	1.04095	0.537439
	P32455	Guanylate-binding protein 1	GBP1	rs55870241	1	0.000544764	25.1905	1.14151	0.749415	1.73875	0.537605
	Q9NXH3	Protein phosphatase 1 regulatory subunit 14D	PPP1R14D	rs11855641	1	0.00133633	61.8425	0.921439	0.710377	1.19521	0.537605
	P28906	Hematopoietic progenitor cell antigen CD34	CD34	rs6671850	1	0.00212676	98.4998	1.07187	0.858197	1.33874	0.540642
	P80162	C-X-C motif chemokine 6	CXCL6	rs16850073,rs4694627,rs72855280	3	0.155499	2836.48	1.00788	0.982825	1.03358	0.540994
	Q16653	Myelin-oligodendrocyte glycoprotein	MOG	rs2747451	1	0.000663356	30.678	1.1409	0.74725	1.74193	0.541513
	O94813	Slit homolog 2 protein	SLIT2	rs587668	1	0.00153344	70.9784	0.925844	0.722922	1.18573	0.541604
	P18564	Integrin beta-6	ITGB6	rs4664315	1	0.0413351	1992.71	1.01538	0.966823	1.06637	0.541604
	Q96GP6	Scavenger receptor class F member 2	SCARF2	rs9619753	1	0.0212845	1005.08	0.979961	0.918227	1.04584	0.542023
	P08648	Integrin alpha-5	ITGA5	rs61621864	1	0.00104865	48.5153	0.914947	0.687217	1.21814	0.542726
	Q8NC42	E3 ubiquitin-protein ligase RNF149	RNF149	rs17190139	1	0.012066	564.451	1.02626	0.944071	1.11562	0.542726
	Q9GZT9	Egl nine homolog 1	EGLN1	rs76798197	1	0.00848364	395.435	1.03321	0.930004	1.14787	0.542879
	P33241	Lymphocyte-specific protein 1	LSP1	rs1877444,rs907612	2	0.0122665	286.967	0.973473	0.892578	1.0617	0.543594
	P05362	Intercellular adhesion molecule 1	ICAM1	rs281436	1	0.00621033	288.81	0.961558	0.846872	1.09178	0.54522
	Q9NZV1	Cysteine-rich motor neuron 1 protein	CRIM1	rs10221948	1	0.00680839	316.813	0.965244	0.860675	1.08252	0.545411
	P16455	Methylated-DNA--protein-cysteine methyltransferase	MGMT	rs1008982	1	0.0796258	3998.36	0.989428	0.955818	1.02422	0.546682
	A6NC86	phospholipase A2 inhibitor and Ly6/PLAUR domain-containing protein	PINLYP	rs3213239	1	0.26795	16916.3	1.00608	0.986449	1.02609	0.546799
	Q10588	ADP-ribosyl cyclase/cyclic ADP-ribose hydrolase 2	BST1	rs4263397	1	0.447415	37420.1	1.00462	0.989659	1.01981	0.546901
	P20160	Azurocidin	AZU1	rs7254911	1	0.0045069	209.234	1.0465	0.902638	1.2133	0.546901
	Q96NZ8	WAP, Kazal, immunoglobulin, Kunitz and NTR domain-containing protein 1	WFIKKN1	rs147570330,rs202063822,rs55798945	3	0.0470785	761.058	1.01452	0.967906	1.06337	0.548106
	P30613	Pyruvate kinase PKLR	PKLR	rs115736167	1	0.00204985	94.9303	1.08136	0.837043	1.397	0.549413
	Q9Y275	Tumor necrosis factor ligand superfamily member 13B	TNFSF13B	rs11839228,rs16972222,rs61971982,rs766106	4	0.0216629	255.818	0.980226	0.918177	1.04647	0.549425
	P14902	Indoleamine 2,3-dioxygenase 1	IDO1	rs7010461	1	0.0360398	1727.89	1.01841	0.959268	1.0812	0.550039
	P10646	Tissue factor pathway inhibitor	TFPI	rs8176508	1	0.0372172	1786.52	1.01645	0.963479	1.07232	0.550239
	P42702	Leukemia inhibitory factor receptor	LIFR	rs35620695,rs7724914	2	0.00565864	131.501	0.96045	0.841249	1.09654	0.550615
	Q96JA1	Leucine-rich repeats and immunoglobulin-like domains protein 1	LRIG1	rs12494775,rs142970973,rs6809664,rs73096991	4	0.0101915	118.957	1.02866	0.937291	1.12894	0.551561
	P07858	Cathepsin B	CTSB	rs709821	1	0.165364	9156.62	1.00831	0.981199	1.03617	0.551684
	Q7Z7D3	V-set domain-containing T-cell activation inhibitor 1	VTCN1	rs6664759	1	0.00260954	120.918	1.06367	0.868032	1.30341	0.551684
	Q7Z692	Carcinoembryonic antigen-related cell adhesion molecule 19	CEACAM19	rs62119322	1	0.0204218	963.491	1.02532	0.944098	1.11352	0.552679
	P02654	Apolipoprotein C-I	APOC1	rs5112,rs7412	2	0.0699981	1739.22	0.988725	0.952165	1.02669	0.555299
	Q6UXC1	Apical endosomal glycoprotein	MAMDC4	rs147153388	1	0.000761241	35.2083	1.18203	0.677975	2.06083	0.555431
	O75460	Serine/threonine-protein kinase/endoribonuclease IRE1	ERN1	rs3785562	1	0.00589801	274.2	0.961395	0.843202	1.09616	0.556374
	O43405	Cochlin	COCH	rs12881068,rs179524,rs2273519,rs28400019	4	0.0631751	779.097	0.988653	0.951569	1.02718	0.55852
	P35916	Vascular endothelial growth factor receptor 3	FLT4	rs4700965	1	0.0160774	755.175	0.975164	0.896147	1.06115	0.559669
	Q9C0A0	Contactin-associated protein-like 4	CNTNAP4	rs17679298	1	0.00151943	70.3288	1.07836	0.836095	1.39082	0.561186
	Q86TH1	ADAMTS-like protein 2	ADAMTSL2	rs1008250,rs579232	2	0.00617317	143.533	0.96464	0.854093	1.08949	0.562106
	Q99435	Protein kinase C-binding protein NELL2	NELL2	rs2710419,rs860867	2	0.0155967	366.112	0.977039	0.90308	1.05705	0.562999
	P12532	Creatine kinase U-type, mitochondrial	CKMT1A_CKMT1B	rs28413881	1	0.00935866	436.606	1.03461	0.921771	1.16126	0.563626
	P52823	Stanniocalcin-1	STC1	rs1436147	1	0.00192376	89.0798	1.0756	0.838394	1.37993	0.566419
	Q9BYJ0	Fibroblast growth factor-binding protein 2	FGFBP2	rs111635876	1	0.0219763	1038.48	0.975509	0.896094	1.06196	0.5671
	P32119	Peroxiredoxin-2	PRDX2	rs10421604	1	0.000646844	29.9139	0.891366	0.60034	1.32347	0.56851
	P54760	Ephrin type-B receptor 4	EPHB4	rs314360,rs4729756	2	0.012793	299.445	1.02518	0.940888	1.11702	0.569978
	P49765	Vascular endothelial growth factor B	VEGFB	rs56271783	1	0.00382622	177.512	1.05702	0.872928	1.27993	0.570061
	P24158	Myeloblastin	PRTN3	rs62132278	1	0.0704576	3503.09	1.01031	0.975059	1.04685	0.571214
	Q6UWL6	Kin of IRRE-like protein 2	KIRREL2	rs77056012	1	0.00790667	368.327	0.962766	0.843967	1.09829	0.572274
	Q9HCM2	Plexin-A4	PLXNA4	rs6467443	1	0.00351331	162.943	0.954031	0.810269	1.1233	0.572274
	P08185	Corticosteroid-binding globulin	SERPINA6	rs2736898	1	0.0270982	1287.25	0.983123	0.926596	1.0431	0.573176
	P51649	Succinate-semialdehyde dehydrogenase, mitochondrial	ALDH5A1	rs2744581	1	0.0107917	504.192	0.973512	0.886708	1.06881	0.573176
	Q4ZHG4	Fibronectin type III domain-containing protein 1	FNDC1	rs394244,rs75501729	2	0.08146	2049.27	0.990729	0.959133	1.02337	0.573249
	Q9UHD0	Interleukin-19	IL19	rs2056226	1	0.0390323	1877.19	0.986629	0.941476	1.03395	0.573286
	Q12918	Killer cell lectin-like receptor subfamily B member 1	KLRB1	rs12307636,rs139592670	2	0.00586779	136.39	1.03915	0.90899	1.18795	0.573818
	Q8NBP7	Proprotein convertase subtilisin/kexin type 9	PCSK9	rs499883	1	0.0106477	497.391	1.02663	0.936661	1.12524	0.574359
	Q01973	Inactive tyrosine-protein kinase transmembrane receptor ROR1	ROR1	rs1506402,rs6588083	2	0.0428002	1033.23	1.01248	0.969594	1.05726	0.574394
	P04085	Platelet-derived growth factor subunit A	PDGFA	rs192047453	1	0.00123013	56.9218	1.10341	0.78221	1.5565	0.575066
	P62166	Neuronal calcium sensor 1	NCS1	rs1054879,rs145683209	2	0.00785174	182.87	0.968371	0.865224	1.08382	0.575956
	Q08380	Galectin-3-binding protein	LGALS3BP	rs3826311,rs4789938	2	0.00889417	207.366	1.03147	0.925146	1.15001	0.576701
	Q10587	Thyrotroph embryonic factor	TEF	rs2234059	1	0.00222992	103.288	1.06105	0.861711	1.3065	0.576749
	Q9P126	C-type lectin domain family 1 member B	CLEC1B	rs144371859	1	0.00267836	124.116	0.948523	0.787658	1.14224	0.57727
	P29536	Leiomodin-1	LMOD1	rs72744832	1	0.00793816	369.806	1.02949	0.929483	1.14025	0.57727
	P09093	Chymotrypsin-like elastase family member 3A	CELA3A	rs10799721	1	0.00471405	218.896	1.04458	0.895766	1.21811	0.578088
	P38935	DNA-binding protein SMUBP-2	IGHMBP2	rs653264	1	0.00240201	111.279	0.944459	0.772024	1.15541	0.578515
	Q99685	Monoglyceride lipase	MGLL	rs782444	1	0.00208	96.3297	1.06347	0.855931	1.32133	0.578515
	P19438	Tumor necrosis factor receptor superfamily member 1A	TNFRSF1A	rs1800693	1	0.00152501	70.5877	0.933359	0.731783	1.19046	0.578515
	O00292	Left-right determination factor 2	LEFTY2	rs12738771,rs360058	2	0.245323	7511.55	0.994636	0.975928	1.0137	0.578815
	Q15848	Adiponectin	ADIPOQ	rs73185701,rs76071583	2	0.0442605	1070.11	1.01311	0.967554	1.06082	0.57891
	Q92597	Protein NDRG1	NDRG1	rs11575971	1	0.000847304	39.1922	0.910176	0.652762	1.2691	0.578954
	Q8N0Z9	V-set and immunoglobulin domain-containing protein 10	VSIG10	rs67405503,rs71450259	2	0.0127045	297.346	0.974985	0.891002	1.06688	0.581468
	Q8NHP1	Aflatoxin B1 aldehyde reductase member 4	AKR7L	rs12133034	1	0.0186095	876.368	1.0217	0.946597	1.10277	0.58151
	P36897	TGF-beta receptor type-1	TGFBR1	rs41283642	1	0.000959509	44.3872	0.915761	0.669252	1.25307	0.582319
	Q6NUJ1	Proactivator polypeptide-like 1	PSAPL1	rs61318481,rs74685582	2	0.136038	3638.48	0.992793	0.967493	1.01875	0.582883
	P17181	Interferon alpha/beta receptor 1	IFNAR1	rs1012335	1	0.0100497	469.174	0.973686	0.885103	1.07113	0.58373
	Q96F46	Interleukin-17 receptor A	IL17RA	rs2241047,rs4819956,rs5748926	3	0.310025	6921.73	1.00549	0.985975	1.02539	0.584039
	P14555	Phospholipase A2, membrane associated	PLA2G2A	rs11573156,rs12410622,rs1796923	3	0.196903	3776.92	0.99436	0.974402	1.01473	0.584598
	P19075	Tetraspanin-8	TSPAN8	rs17226898	1	0.102015	5250.31	0.99087	0.958815	1.024	0.584608
	O60234	Glia maturation factor gamma	GMFG	rs251906	1	0.00187801	86.9575	1.06579	0.847695	1.34	0.585441
	Q13316	Dentin matrix acidic phosphoprotein 1	DMP1	rs10021236	1	0.00155079	71.7825	1.07128	0.83648	1.37198	0.585441
	Q13261	Interleukin-15 receptor subunit alpha	IL15RA	rs3136630	1	0.0272226	1293.33	1.01624	0.958979	1.07691	0.586232
	O75061	Putative tyrosine-protein phosphatase auxilin	DNAJC6	rs2296480,rs7527768	2	0.0036499	84.649	0.958399	0.822292	1.11703	0.586628
	P12319	High affinity immunoglobulin epsilon receptor subunit alpha	FCER1A	rs7549785	1	0.00693124	322.57	1.03195	0.921309	1.15587	0.586801
	Q6YN16	Hydroxysteroid dehydrogenase-like protein 2	HSDL2	rs10817342	1	0.180278	10164.1	1.00644	0.983345	1.03007	0.588048
	Q08334	Interleukin-10 receptor subunit beta	IL10RB	rs2239573,rs2276223	2	0.170579	4752.31	0.993637	0.97084	1.01697	0.589883
	P10645	Chromogranin-A	CHGA	rs12436684,rs2281515	2	0.0150221	352.418	0.977717	0.900767	1.06124	0.590021
	P00533	Epidermal growth factor receptor	EGFR	rs13244925,rs78975315	2	0.0143306	335.96	1.02312	0.94131	1.11205	0.590868
	Q96D42	Hepatitis A virus cellular receptor 1	HAVCR1	rs6555820,rs67960962	2	0.146992	3981.94	1.00718	0.981185	1.03387	0.591666
	Q08378	Golgin subfamily A member 3	GOLGA3	rs74348399	1	0.000944228	43.6797	0.90896	0.640265	1.29041	0.593412
	P17643	5,6-dihydroxyindole-2-carboxylic acid oxidase	TYRP1	rs10960751	1	0.00306209	141.952	0.95239	0.796088	1.13938	0.593803
	Q92692	Nectin-2	NECTIN2	rs440277,rs4452060	2	0.0163722	384.618	1.02031	0.947602	1.09859	0.594038
	P09038	Fibroblast growth factor 2	FGF2	rs2922979	1	0.236033	14278.7	0.994232	0.973252	1.01566	0.594971
	P42081	T-lymphocyte activation antigen CD86	CD86	rs13088702	1	0.00253334	117.378	1.05202	0.872073	1.2691	0.596215
	Q7Z4H3	5'-deoxynucleotidase HDDC2	HDDC2	rs73581685	1	0.222739	13244.1	1.00841	0.977608	1.04018	0.596816
	Q9P232	Contactin-3	CNTN3	rs549560,rs7427367,rs74429157,rs7616637,rs78368717	5	0.0678271	672.499	0.988622	0.947467	1.03157	0.597867
	O96007	Molybdopterin synthase catalytic subunit	MOCS2	rs6880055	1	0.0937126	4778.86	1.00837	0.977597	1.04011	0.598175
	Q2L4Q9	Serine protease 53	PRSS53	rs9796794	1	0.238155	14447.3	1.00536	0.985579	1.02553	0.598175
	O15455	Toll-like receptor 3	TLR3	rs56043786,rs6821499	2	0.0767491	1920.91	0.991988	0.962712	1.02216	0.598703
	Q6WN34	Chordin-like protein 2	CHRDL2	rs11236228,rs7104802,rs7952425	3	0.0537462	874.968	0.989453	0.951137	1.02931	0.598743
	Q8IY33	MICAL-like protein 2	MICALL2	rs113655308,rs7796482	2	0.00381471	88.4859	1.04817	0.879577	1.24908	0.599015
	Q8NEU8	DCC-interacting protein 13-beta	APPL2	rs34775780	1	0.00278427	129.037	1.04893	0.876874	1.25474	0.601283
	Q9HCK4	Roundabout homolog 2	ROBO2	rs113990691,rs55787127,rs56156631,rs71195263	4	0.00857417	99.9162	1.03946	0.898293	1.20281	0.603284
	Q9UJ70	N-acetyl-D-glucosamine kinase	NAGK	rs2287327	1	0.0238096	1127.23	0.982979	0.921328	1.04876	0.603426
	P46926	Glucosamine-6-phosphate isomerase 1	GNPDA1	rs112142505,rs2232195	2	0.00755889	175.997	1.03053	0.919752	1.15464	0.604298
	O95670	V-type proton ATPase subunit G 2	ATP6V1G2	rs2239705	1	0.0104627	488.659	0.970931	0.8683	1.08569	0.604777
	P0DUB6	Alpha-amylase 1A	AMY1A	rs35297534,rs77729677,rs78245241	3	0.0875367	1477.84	1.01057	0.97106	1.05169	0.605361
	P18428	Lipopolysaccharide-binding protein	LBP	rs5743520	1	0.00738924	344.044	1.02979	0.920941	1.1515	0.606574
	P14091	Cathepsin E	CTSE	rs149305862	1	0.00619974	288.315	0.976821	0.893321	1.06812	0.60697
	P42830	C-X-C motif chemokine 5	CXCL5	rs352045	1	0.0778249	3900.3	1.00992	0.972558	1.04871	0.607921
	O14594	Neurocan core protein	NCAN	rs3761077	1	0.0117892	551.35	0.975508	0.887268	1.07252	0.608228
	Q9Y240	C-type lectin domain family 11 member A	CLEC11A	rs10420439,rs141369989	2	0.0386795	929.749	0.986278	0.935501	1.03981	0.608421
	Q9UFP1	Golgi-associated kinase 1A	GASK1A	rs1566422	1	0.0702174	3490.24	1.00956	0.973409	1.04705	0.609096
	P35968	Vascular endothelial growth factor receptor 2	KDR	rs13109660,rs35389572	2	0.0312812	746.172	0.984887	0.929034	1.0441	0.609196
	Q9BXJ7	Protein amnionless	AMN	rs2295829,rs59793431	2	0.327943	11275.7	0.995317	0.977549	1.01341	0.609481
	Q03426	Mevalonate kinase	MVK	rs7135909	1	0.00302176	140.077	1.04353	0.886029	1.22903	0.60976
	P09603	Macrophage colony-stimulating factor 1	CSF1	rs17610659	1	0.016683	784.103	1.01965	0.945765	1.09931	0.612125
	Q16549	Proprotein convertase subtilisin/kexin type 7	PCSK7	rs171052	1	0.0517381	2521.59	1.01082	0.969565	1.05383	0.612735
	P21754	Zona pellucida sperm-binding protein 3	ZP3	rs10281089	1	0.563597	59686	1.00405	0.988448	1.01989	0.613125
	P36551	Oxygen-dependent coproporphyrinogen-III oxidase, mitochondrial	CPOX	rs1729963	1	0.00280551	130.024	0.953736	0.792115	1.14833	0.617075
	O60749	Sorting nexin-2	SNX2	rs27740	1	0.00476151	221.111	1.03703	0.899263	1.19591	0.617075
	O95994	Anterior gradient protein 2 homolog	AGR2	rs7807123	1	0.0056677	263.432	0.967512	0.850022	1.10124	0.617075
	P00352	Retinal dehydrogenase 1	ALDH1A1	rs348452	1	0.00371087	172.141	1.04272	0.885007	1.22855	0.617075
	Q14184	Double C2-like domain-containing protein beta	DOC2B	rs3794810	1	0.00199495	92.3827	1.06059	0.842181	1.33564	0.617075
	Q9NSK7	Protein C19orf12	C19orf12	rs35730141	1	0.00132498	61.3166	1.07636	0.806652	1.43625	0.617075
	Q9HAV5	Tumor necrosis factor receptor superfamily member 27	EDA2R	rs73221538	1	0.00468919	217.737	1.04997	0.867295	1.27112	0.617075
	O60243	Heparan-sulfate 6-O-sulfotransferase 1	HS6ST1	rs4630712,rs6723548	2	0.0276987	658.282	1.01497	0.957354	1.07605	0.618263
	Q9NTU7	Cerebellin-4	CBLN4	rs6069387,rs6098782	2	0.0257614	611.023	1.01583	0.954606	1.08098	0.620489
	P30041	Peroxiredoxin-6	PRDX6	rs61828883	1	0.00875541	408.214	0.972889	0.872518	1.08481	0.620786
	P30039	Phenazine biosynthesis-like domain-containing protein	PBLD	rs12246624	1	0.132791	7076.81	1.00684	0.979972	1.03444	0.621428
	P17676	CCAAT/enhancer-binding protein beta	CEBPB	rs6063502	1	0.00163735	75.7956	0.941147	0.739608	1.1976	0.621777
	Q14BN4	Sarcolemmal membrane-associated protein	SLMAP	rs1354034	1	0.00227277	105.277	0.948516	0.768855	1.17016	0.621777
	P04070	Vitamin K-dependent protein C	PROC	rs1799809	1	0.0207942	981.432	0.982072	0.913942	1.05528	0.621906
	Q9BQT9	Calsyntenin-3	CLSTN3	rs2167285	1	0.100856	5184.02	1.00771	0.977428	1.03892	0.621906
	P20155	Serine protease inhibitor Kazal-type 2	SPINK2	rs10029740,rs4865151,rs781537	3	0.0717279	1190.32	0.991199	0.956953	1.02667	0.622192
	O15264	Mitogen-activated protein kinase 13	MAPK13	rs10447375	1	0.00144567	66.9097	0.934451	0.711629	1.22704	0.625688
	Q9UBM4	Opticin	OPTC	rs10217817,rs9988506	2	0.0110937	259.224	1.02293	0.933828	1.12053	0.625868
	O43699	Sialic acid-binding Ig-like lectin 6	SIGLEC6	rs12609373,rs1993462,rs2034576,rs76980071	4	0.0584347	717.009	1.01004	0.970276	1.05143	0.625991
	B2RUY7	von Willebrand factor C domain-containing protein 2-like	VWC2L	rs10932542,rs961471	2	0.00523714	121.654	0.960793	0.816928	1.12999	0.6289
	Q8IXS6	Paralemmin-2	PALM2	rs17202329,rs79806876	2	0.0241955	572.959	0.984167	0.922423	1.05004	0.629251
	Q8IX19	Mast cell-expressed membrane protein 1	MCEMP1	rs794075	1	0.0125812	588.861	0.978082	0.893852	1.07025	0.629555
	Q6UW88	Epigen	EPGN	rs9997322	1	0.00077751	35.9614	1.08727	0.773894	1.52755	0.629555
	P0CG30	Glutathione S-transferase theta-2B	GSTT2B	rs5751777	1	0.415109	32800.5	1.00374	0.988595	1.01912	0.630174
	Q86WV1	Src kinase-associated phosphoprotein 1	SKAP1	rs16956892	1	0.00103471	47.8697	0.928198	0.685154	1.25746	0.630508
	Q96MM7	Heparan-sulfate 6-O-sulfotransferase 2	HS6ST2	rs2187831	1	0.0320444	1529.99	1.01826	0.945883	1.09618	0.630508
	Q8TF64	PDZ domain-containing protein GIPC3	GIPC3	rs35178788,rs76422466	2	0.00539971	125.451	0.966999	0.843407	1.1087	0.630533
	P17936	Insulin-like growth factor-binding protein 3	IGFBP3	rs12113686,rs700750	2	0.010039	234.328	1.02532	0.925616	1.13577	0.631884
	P20718	Granzyme H	GZMH	rs4981547	1	0.0101092	471.977	0.976665	0.8867	1.07576	0.632029
	Q15485	Ficolin-2	FCN2	rs7041446	1	0.176822	9927.41	1.00545	0.983342	1.02805	0.632029
	P80075	C-C motif chemokine 8	CCL8	rs11575056,rs12601658	2	0.0300481	715.847	0.987221	0.936521	1.04067	0.632551
	Q9H4F8	SPARC-related modular calcium-binding protein 1	SMOC1	rs11540035,rs1958078,rs227419	3	0.0604741	991.545	0.989483	0.947512	1.03331	0.632603
	Q9HBG7	T-lymphocyte surface antigen Ly-9	LY9	rs509219	1	0.0568557	2786.05	0.985665	0.928991	1.0458	0.632738
	Q01638	Interleukin-1 receptor-like 1	IL1RL1	rs12470864	1	0.281908	18143.5	1.00576	0.982348	1.02973	0.632808
	Q8WXI7	Mucin-16	MUC16	rs10421318,rs11673136	2	0.00412556	95.7263	1.03938	0.886442	1.21871	0.634329
	P07306	Asialoglycoprotein receptor 1	ASGR1	rs55714927	1	0.0113014	528.276	0.973142	0.869269	1.08943	0.636408
	Q99972	Myocilin	MYOC	rs171003	1	0.0368959	1770.5	1.01545	0.952815	1.0822	0.636991
	Q9BQI0	Allograft inflammatory factor 1-like	AIF1L	rs6597672	1	0.0421783	2035.15	1.01185	0.963168	1.063	0.639531
	Q86X76	Deaminated glutathione amidase	NIT1	rs41270013	1	0.0279127	1327.06	0.978388	0.892674	1.07233	0.640453
	P09326	CD48 antigen	CD48	rs10908805,rs352684,rs4656925	3	0.0422972	680.351	1.01028	0.96783	1.05459	0.640486
	P22749	Granulysin	GNLY	rs1436968	1	0.0689886	3424.64	0.991266	0.955411	1.02847	0.640738
	Q96FE7	Phosphoinositide-3-kinase-interacting protein 1	PIK3IP1	rs5753523	1	0.0373612	1793.7	1.01201	0.962446	1.06413	0.641202
	P51688	N-sulphoglucosamine sulphohydrolase	SGSH	rs55737741	1	0.27405	17446.8	0.994751	0.972968	1.01702	0.641281
	O60911	Cathepsin L2	CTSV	rs117724680,rs183544275	2	0.02558	606.607	0.985911	0.928501	1.04687	0.642967
	Q9NPH0	Lysophosphatidic acid phosphatase type 6	ACP6	rs2153463	1	0.379061	28213.2	1.00379	0.987838	1.01999	0.643723
	Q8WYN0	Cysteine protease ATG4A	ATG4A	rs717711	1	0.00421193	195.482	0.953736	0.779952	1.16624	0.644412
	P23467	Receptor-type tyrosine-protein phosphatase beta	PTPRB	rs1465933,rs75453713,rs75528963	3	0.0708393	1174.45	0.991746	0.957377	1.02735	0.645123
	P36959	GMP reductase 1	GMPR	rs6914805	1	0.0291108	1385.73	1.01276	0.959552	1.06892	0.645138
	Q13275	Semaphorin-3F	SEMA3F	rs74461473	1	0.00810196	377.498	1.02898	0.911119	1.16209	0.645288
	P07333	Macrophage colony-stimulating factor 1 receptor	CSF1R	rs216140	1	0.00888822	414.462	1.02599	0.919482	1.14484	0.646361
	Q9HB29	Interleukin-1 receptor-like 2	IL1RL2	rs3917265	1	0.105774	5466.71	0.992821	0.962697	1.02389	0.646713
	Q6UWW8	Carboxylesterase 3	CES3	rs3848289,rs71647884,rs78357969	3	0.00376262	58.1808	1.04182	0.874171	1.24161	0.647204
	Q96H15	T-cell immunoglobulin and mucin domain-containing protein 4	TIMD4	rs12657266,rs13358710	2	0.0323467	772.438	1.01384	0.955827	1.07538	0.6475
	P36222	Chitinase-3-like protein 1	CHI3L1	rs1556986,rs4950928,rs872129	3	0.152177	2765.01	0.994707	0.972259	1.01767	0.648576
	Q7Z5L3	Complement C1q-like protein 2	C1QL2	rs11677146,rs13424991,rs34475538,rs34588151	4	0.0420183	506.74	1.01103	0.964445	1.05986	0.648584
	Q9NQ79	Cartilage acidic protein 1	CRTAC1	rs1417005,rs2296415,rs684225	3	0.0419901	675.195	1.00928	0.969519	1.05068	0.65229
	Q5FWE3	Proline-rich transmembrane protein 3	PRRT3	rs181733068	1	0.00833764	388.572	0.97567	0.876515	1.08604	0.652386
	Q9NRS6	Sorting nexin-15	SNX15	rs2507814	1	0.00110493	51.122	1.06696	0.803891	1.41612	0.653635
	P56645	Period circadian protein homolog 3	PER3	rs1776352	1	0.0366141	1756.47	0.987801	0.936084	1.04237	0.654609
	A2VDF0	Fucose mutarotase	FUOM	rs11816588,rs149014570,rs79704049	3	0.0224501	353.779	1.01923	0.937514	1.10807	0.655053
	Q969Z4	Tumor necrosis factor receptor superfamily member 19L	RELT	rs7122560	1	0.0631362	3114.54	0.991588	0.955435	1.02911	0.655754
	Q99731	C-C motif chemokine 19	CCL19	rs10972202	1	0.00245499	113.739	1.04295	0.866798	1.25491	0.655926
	P29475	Nitric oxide synthase, brain	NOS1	rs10774943,rs4766845,rs4767540	3	0.014106	220.407	0.981706	0.905088	1.06481	0.656089
	P13236	C-C motif chemokine 4	CCL4	rs113308217,rs854691	2	0.00993867	231.963	1.02738	0.912202	1.1571	0.65614
	Q8TEU8	WAP, Kazal, immunoglobulin, Kunitz and NTR domain-containing protein 2	WFIKKN2	rs4591185,rs9807062	2	0.213261	6263.74	0.993629	0.965944	1.02211	0.657542
	O43895	Xaa-Pro aminopeptidase 2	XPNPEP2	rs3788853	1	0.352367	25145.4	1.00496	0.983159	1.02724	0.658413
	Q04760	Lactoylglutathione lyase	GLO1	rs12209477	1	0.0234433	1109.47	0.985311	0.922455	1.05245	0.659937
	Q68D85	Natural cytotoxicity triggering receptor 3 ligand 1	NCR3LG1	rs10832781,rs17847726,rs2190454	3	0.0521278	847.172	1.00999	0.966056	1.05592	0.661355
	Q9H0P0	Cytosolic 5'-nucleotidase 3A	NT5C3A	rs4316067	1	0.00581432	270.286	1.03011	0.90193	1.1765	0.661749
	Q9NQ84	G-protein coupled receptor family C group 5 member C	GPRC5C	rs2670824	1	0.00639223	297.324	1.02932	0.903512	1.17265	0.663938
	Q96PX8	SLIT and NTRK-like protein 1	SLITRK1	rs2876803	1	0.00762374	355.046	0.974429	0.866933	1.09525	0.664039
	O60575	Serine protease inhibitor Kazal-type 4	SPINK4	rs1630171,rs189192490	2	0.344755	12157.9	0.996259	0.97953	1.01327	0.664382
	P26022	Pentraxin-related protein PTX3	PTX3	rs56025932	1	0.00227424	105.346	0.938298	0.70352	1.25143	0.664681
	P84022	Mothers against decapentaplegic homolog 3	SMAD3	rs1061427,rs2053294	2	0.0217976	514.911	0.985846	0.924305	1.05148	0.664688
	Q02763	Angiopoietin-1 receptor	TEK	rs148380093	1	0.0148824	698.198	1.01936	0.934603	1.11181	0.665022
	Q03403	Trefoil factor 2	TFF2	rs113925096,rs117389225,rs2156310	3	0.00583226	90.3712	1.0302	0.900109	1.17909	0.665758
	Q99795	Cell surface A33 antigen	GPA33	rs28384507	1	0.00373566	173.294	0.964595	0.818619	1.1366	0.666792
	P16234	Platelet-derived growth factor receptor alpha	PDGFRA	rs6822736	1	0.000581273	26.8797	0.914673	0.608308	1.37533	0.668235
	P10144	Granzyme B	GZMB	rs2273843	1	0.0449497	2175.17	1.01005	0.964764	1.05746	0.669181
	O00175	C-C motif chemokine 24	CCL24	rs145063749,rs2868169	2	0.289744	9426.52	0.996182	0.978846	1.01383	0.669336
	Q96CD2	Phosphopantothenoylcysteine decarboxylase	PPCDC	rs8042558	1	0.0117921	551.488	1.01963	0.93254	1.11486	0.669504
	O95183	Vesicle-associated membrane protein 5	VAMP5	rs72843872	1	0.000602905	27.8807	1.09389	0.724444	1.65176	0.669504
	Q9Y662	Heparan sulfate glucosamine 3-O-sulfotransferase 3B1	HS3ST3B1	rs12453663,rs35165134,rs62053877,rs886863	4	0.0751722	939.076	0.992269	0.957273	1.02854	0.671808
	P40199	Carcinoembryonic antigen-related cell adhesion molecule 6	CEACAM6	rs12459454	1	0.0075573	351.928	0.9762	0.873125	1.09144	0.672239
	P11464	Pregnancy-specific beta-1-glycoprotein 1	PSG1	rs4536565,rs7250807	2	0.286096	9260.31	1.00414	0.985074	1.02358	0.672698
	Q8TDQ1	CMRF35-like molecule 1	CD300LF	rs9906320	1	0.348601	24732.9	0.996913	0.982689	1.01134	0.673254
	P07947	Tyrosine-protein kinase Yes	YES1	rs9954735	1	0.00134817	62.3911	1.05901	0.811215	1.38249	0.67334
	Q8ND71	GTPase IMAP family member 8	GIMAP8	rs12668039,rs78809000	2	0.00476894	110.726	0.969567	0.839642	1.1196	0.67374
	O00203	AP-3 complex subunit beta-1	AP3B1	rs11746090	1	0.00127451	58.9781	1.0626	0.80029	1.41087	0.674666
	Q9Y2E5	Epididymis-specific alpha-mannosidase	MAN2B2	rs72616120	1	0.243929	14910.5	1.00395	0.985596	1.02265	0.675275
	P19320	Vascular cell adhesion protein 1	VCAM1	rs75376323	1	0.00334041	154.898	1.03629	0.877003	1.2245	0.675505
	P08697	Alpha-2-antiplasmin	SERPINF2	rs11078597	1	0.0148351	695.945	0.983253	0.90832	1.06437	0.676252
	O75354	Ectonucleoside triphosphate diphosphohydrolase 6	ENTPD6	rs2070856,rs6138537,rs719491,rs78158826	4	0.0265069	314.58	0.986866	0.927469	1.05007	0.676343
	Q13043	Serine/threonine-protein kinase 4	STK4	rs1894572	1	0.00106591	49.3147	0.938165	0.694836	1.26671	0.676922
	Q13158	FAS-associated death domain protein	FADD	rs3740720	1	0.00343365	159.236	1.03592	0.877458	1.22301	0.676922
	Q86SJ6	Desmoglein-4	DSG4	rs12709651	1	0.00135404	62.6632	0.944968	0.724073	1.23325	0.676922
	P12034	Fibroblast growth factor 5	FGF5	rs12509595	1	0.20357	11813	1.00443	0.983709	1.02559	0.677714
	P55008	Allograft inflammatory factor 1	AIF1	rs2261033	1	0.00565259	262.725	1.03036	0.894816	1.18643	0.677714
	O95379	Tumor necrosis factor alpha-induced protein 8	TNFAIP8	rs1035376	1	0.00307349	142.483	0.964577	0.813542	1.14365	0.678073
	Q01344	Interleukin-5 receptor subunit alpha	IL5RA	rs13097407,rs340829,rs7625369,rs77400868	4	0.11524	1504.8	0.994083	0.966561	1.02239	0.678648
	Q9UBQ7	Glyoxylate reductase/hydroxypyruvate reductase	GRHPR	rs4878690	1	0.0302321	1440.76	1.01181	0.957013	1.06975	0.679362
	Q16401	26S proteasome non-ATPase regulatory subunit 5	PSMD5	rs1060817	1	0.00114173	52.8264	1.06314	0.793922	1.42364	0.681103
	Q92619	Rho GTPase-activating protein 45	ARHGAP45	rs34593562	1	0.00207676	96.1792	1.0465	0.842544	1.29984	0.681103
	Q08345	Epithelial discoidin domain-containing receptor 1	DDR1	rs3095353	1	0.0574675	2817.85	0.99082	0.948116	1.03545	0.681618
	P39060	Collagen alpha-1(XVIII) chain	COL18A1	rs11089011,rs9976834	2	0.0126061	295.014	0.982574	0.903409	1.06868	0.681666
	Q9Y279	V-set and immunoglobulin domain-containing protein 4	VSIG4	rs1044165	1	0.00593225	275.801	1.04049	0.860435	1.25823	0.68221
	P21854	B-cell differentiation antigen CD72	CD72	rs869487	1	0.0084853	395.513	1.02305	0.917248	1.14105	0.682473
	P55774	C-C motif chemokine 18	CCL18	rs2015086	1	0.114327	5965.8	1.0057	0.978598	1.03355	0.683445
	P12724	Eosinophil cationic protein	RNASE3	rs1763559	1	0.0284675	1354.21	0.987801	0.930801	1.04829	0.685653
	Q9Y570	Protein phosphatase methylesterase 1	PPME1	rs79153613	1	0.000876058	40.5234	0.929491	0.652349	1.32437	0.685653
	P15692	Vascular endothelial growth factor A	VEGFA	rs11965885,rs13210320,rs1413711,rs4714723,rs6921438	5	0.209378	2447.64	1.00399	0.98478	1.02357	0.686435
	Q15303	Receptor tyrosine-protein kinase erbB-4	ERBB4	rs10191919,rs10469656,rs13013556,rs6735267,rs7566172	5	0.040036	385.461	1.01257	0.952945	1.07593	0.686622
	Q9H3G5	Probable serine carboxypeptidase CPVL	CPVL	rs245883	1	0.123913	6536.72	0.994703	0.969323	1.02075	0.687112
	P20783	Neurotrophin-3	NTF3	rs11063602,rs117653207,rs2098263,rs58399805,rs73039984	5	0.0224254	212.02	1.01285	0.951777	1.07785	0.687329
	P54652	Heat shock-related 70 kDa protein 2	HSPA2	rs10498515	1	0.00497617	231.129	0.969282	0.832524	1.1285	0.687639
	O60469	Down syndrome cell adhesion molecule	DSCAM	rs17758109,rs1983527,rs2178848,rs2837934,rs34797708,rs439535,rs77947474,rs78111814,rs9653730	9	0.103943	595.573	0.993926	0.964815	1.02391	0.687895
	P14384	Carboxypeptidase M	CPM	rs76680153	1	0.00493953	229.418	1.02842	0.896959	1.17914	0.687997
	Q9Y5C1	Angiopoietin-related protein 3	ANGPTL3	rs12239736	1	0.0442542	2139.96	1.01434	0.945981	1.08764	0.689157
	P02649	Apolipoprotein E	APOE	rs5112	1	0.0286714	1364.19	1.0107	0.95936	1.06478	0.689157
	O60502	Protein O-GlcNAcase	OGA	rs10883689	1	0.00693928	322.947	0.976436	0.868104	1.09829	0.691046
	P30838	Aldehyde dehydrogenase, dimeric NADP-preferring	ALDH3A1	rs35128135	1	0.108554	5627.85	0.993454	0.961792	1.02616	0.691046
	P00742	Coagulation factor X	F10	rs3211717,rs547138,rs776904	3	0.0276791	438.525	1.01172	0.954973	1.07184	0.692353
	P32456	Guanylate-binding protein 2	GBP2	rs7531439	1	0.00534209	248.216	0.973584	0.852575	1.11177	0.692585
	O00533	Neural cell adhesion molecule L1-like protein	CHL1	rs36046822,rs3773385,rs4684404,rs73011229,rs931679	5	0.0724816	722.254	0.992207	0.954369	1.03155	0.693321
	P13726	Tissue factor	F3	rs75646774,rs79367739,rs841357,rs841692	4	0.0258673	306.787	1.01162	0.954966	1.07164	0.694334
	Q07011	Tumor necrosis factor receptor superfamily member 9	TNFRSF9	rs2493214	1	0.0109669	512.465	0.977623	0.872753	1.09509	0.695864
	P20333	Tumor necrosis factor receptor superfamily member 1B	TNFRSF1B	rs1061631,rs3397	2	0.00237799	55.0804	0.959436	0.779367	1.18111	0.696204
	Q15126	Phosphomevalonate kinase	PMVK	rs56720968	1	0.000883638	40.8743	0.937588	0.677783	1.29698	0.697083
	Q8N6P7	Interleukin-22 receptor subunit alpha-1	IL22RA1	rs78515506	1	0.00542574	252.124	1.03539	0.869025	1.23361	0.697136
	P34949	Mannose-6-phosphate isomerase	MPI	rs7495739	1	0.0204772	966.159	1.01382	0.94606	1.08643	0.697358
	Q92752	Tenascin-R	TNR	rs2235256	1	0.0730762	3643.55	1.00708	0.971909	1.04352	0.697358
	Q96DB9	FXYD domain-containing ion transport regulator 5	FXYD5	rs148513703	1	0.000538363	24.8944	0.898904	0.523014	1.54495	0.699708
	P05160	Coagulation factor XIII B chain	F13B	rs12134960	1	0.0895757	4547.14	1.0062	0.97499	1.03842	0.700522
	Q86T13	C-type lectin domain family 14 member A	CLEC14A	rs17475157	1	0.00320243	148.479	1.03474	0.869064	1.23199	0.701303
	O76036	Natural cytotoxicity triggering receptor 1	NCR1	rs36057638	1	0.0116581	545.145	0.983521	0.903135	1.07106	0.702503
	P54315	Inactive pancreatic lipase-related protein 1	PNLIPRP1	rs3816355	1	0.0223094	1054.58	1.01315	0.947399	1.08346	0.702774
	P02760	Protein AMBP	AMBP	rs10982050	1	0.00347574	161.195	0.968914	0.823192	1.14043	0.704133
	P10747	T-cell-specific surface glycoprotein CD28	CD28	rs3116493	1	0.0167042	785.115	1.01591	0.93632	1.10228	0.704457
	Q496F6	CMRF35-like molecule 2	CD300E	rs74901487	1	0.0244913	1160.31	0.987774	0.926744	1.05282	0.705394
	Q8IVM0	Coiled-coil domain-containing protein 50	CCDC50	rs10937523,rs1520203	2	0.00684659	159.298	0.97644	0.862228	1.10578	0.707166
	Q11201	CMP-N-acetylneuraminate-beta-galactosamide-alpha-2,3-sialyltransferase 1	ST3GAL1	rs9643300	1	0.0287334	1367.23	1.01099	0.95485	1.07043	0.70766
	Q8WYQ3	Coiled-coil-helix-coiled-coil-helix domain-containing protein 10, mitochondrial	CHCHD10	rs738801	1	0.00174072	80.5894	0.956703	0.759115	1.20572	0.70766
	Q9NPY3	Complement component C1q receptor	CD93	rs6113954	1	0.000940919	43.5265	0.940481	0.682437	1.2961	0.70766
	P01903	HLA class II histocompatibility antigen, DR alpha chain	HLA-DRA	rs2858855,rs28752534	2	0.145821	3944.79	1.00537	0.977559	1.03398	0.70818
	P20774	Mimecan	OGN	rs7020874	1	0.213037	12511	0.995586	0.972733	1.01898	0.7089
	P12104	Fatty acid-binding protein, intestinal	FABP2	rs17009129	1	0.0223903	1058.49	1.01252	0.948487	1.08088	0.7089
	Q9UBT3	Dickkopf-related protein 4	DKK4	rs111370566	1	0.0288884	1374.82	0.986402	0.917866	1.06006	0.709415
	Q8WWN9	Interactor protein for cytohesin exchange factors 1	IPCEF1	rs11155972,rs883273	2	0.00396544	91.9963	1.02917	0.88454	1.19746	0.709765
	Q8NC01	C-type lectin domain family 1 member A	CLEC1A	rs11053574,rs142761203	2	0.046721	1132.52	1.00873	0.963446	1.05614	0.710731
	Q96N03	V-set and transmembrane domain-containing protein 2-like protein	VSTM2L	rs1076664,rs169159,rs6013570	3	0.0119875	186.904	0.982933	0.897369	1.07666	0.711049
	P09211	Glutathione S-transferase P	GSTP1	rs762803	1	0.0202776	956.545	1.01352	0.943886	1.0883	0.711485
	P43251	Biotinidase	BTD	rs13096588	1	0.080899	4067.92	0.993356	0.958643	1.02932	0.71336
	P07204	Thrombomodulin	THBD	rs2567615,rs6036177,rs6048539	3	0.00674971	104.684	1.023	0.906086	1.15501	0.713409
	Q8IWQ3	Serine/threonine-protein kinase BRSK2	BRSK2	rs7395567	1	0.141499	7617.36	1.00472	0.979779	1.03029	0.713553
	Q9BYZ8	Regenerating islet-derived protein 4	REG4	rs2994814,rs79795228	2	0.0226977	536.667	1.01298	0.945548	1.08521	0.713727
	Q9H3R2	Mucin-13	MUC13	rs4368548	1	0.00755172	351.666	1.02149	0.911246	1.14507	0.715212
	A6NI73	Leukocyte immunoglobulin-like receptor subfamily A member 5	LILRA5	rs34266212,rs651279	2	0.0566578	1387.85	1.00724	0.968613	1.04741	0.717685
	Q7KYR7	Butyrophilin subfamily 2 member A1	BTN2A1	rs2237235	1	0.0237214	1122.95	1.01179	0.949493	1.07817	0.717766
	P30533	Alpha-2-macroglobulin receptor-associated protein	LRPAP1	rs11736835	1	0.002966	137.484	1.03677	0.852242	1.26126	0.718016
	Q9BXS1	Isopentenyl-diphosphate delta-isomerase 2	IDI2	rs4880755	1	0.0507887	2472.84	1.00818	0.964556	1.05378	0.718016
	Q06418	Tyrosine-protein kinase receptor TYRO3	TYRO3	rs9944249	1	0.173249	9684.75	0.99552	0.971549	1.02008	0.718016
	Q96SM3	Probable carboxypeptidase X1	CPXM1	rs215545,rs6132990	2	0.0520793	1269.54	0.99224	0.951082	1.03518	0.718548
	Q08708	CMRF35-like molecule 6	CD300C	rs1504350,rs2272111,rs62087202	3	0.0296548	470.784	0.989309	0.933116	1.04889	0.718649
	P14136	Glial fibrillary acidic protein	GFAP	rs3744468,rs5848	2	0.00459562	106.684	1.02801	0.884283	1.19511	0.719184
	P26010	Integrin beta-7	ITGB7	rs12824946	1	0.00499925	232.206	0.972825	0.836484	1.13139	0.720631
	P10082	Peptide YY	PYY	rs62080325	1	0.0137815	645.825	0.978328	0.866727	1.1043	0.72293
	P01135	Protransforming growth factor alpha	TGFA	rs6708912	1	0.00703429	327.4	0.97861	0.868196	1.10307	0.723352
	P09919	Granulocyte colony-stimulating factor	CSF3	rs3859192	1	0.00253383	117.401	1.03533	0.853379	1.25608	0.724754
	Q9BY76	Angiopoietin-related protein 4	ANGPTL4	rs2278236	1	0.0400117	1926.25	0.991297	0.944218	1.04072	0.724754
	P53634	Dipeptidyl peptidase 1	CTSC	rs11019400,rs605926	2	0.150259	4086.07	0.994992	0.967512	1.02325	0.725314
	Q15389	Angiopoietin-1	ANGPT1	rs1461992,rs6993770	2	0.0170123	399.916	1.01416	0.937584	1.09699	0.725592
	Q02952	A-kinase anchor protein 12	AKAP12	rs1555105	1	0.000723095	33.4428	1.07013	0.731011	1.56656	0.727411
	P04141	Granulocyte-macrophage colony-stimulating factor	CSF2	rs31467	1	0.0064389	299.508	1.02217	0.903158	1.15687	0.728424
	P21860	Receptor tyrosine-protein kinase erbB-3	ERBB3	rs705708	1	0.00418047	194.016	1.02755	0.881426	1.19789	0.728424
	P11684	Uteroglobin	SCGB1A1	rs3741240	1	0.0562998	2757.18	1.00739	0.966304	1.05023	0.728842
	O94856	Neurofascin	NFASC	rs6668366	1	0.0684807	3397.57	0.993073	0.95478	1.0329	0.729
	E2RYF7	Protein PBMUCL2	HCG22	rs2905757	1	0.0702983	3494.57	1.00699	0.967997	1.04755	0.729584
	Q9UKY0	Prion-like protein doppel	PRND	rs117098605,rs36029876,rs36125509,rs6076705	4	0.0524362	639.333	0.986794	0.914958	1.06427	0.730294
	P02452	Collagen alpha-1(I) chain	COL1A1	rs1061237	1	0.00145928	67.5407	0.950475	0.711684	1.26939	0.730782
	P10746	Uroporphyrinogen-III synthase	UROS	rs1935451	1	0.00597925	277.999	1.0227	0.899831	1.16235	0.731034
	Q14643	Inositol 1,4,5-trisphosphate receptor type 1	ITPR1	rs76604555	1	0.00512379	238.021	0.965789	0.791926	1.17782	0.731034
	Q8WWQ8	Stabilin-2	STAB2	rs115840458,rs11614418,rs3751198,rs75573443	4	0.0966677	1236.34	0.994134	0.961293	1.0281	0.731381
	P02774	Vitamin D-binding protein	GC	rs9994658	1	0.00643488	299.32	1.02004	0.910545	1.1427	0.732
	P49763	Placenta growth factor	PGF	rs148253103	1	0.0011594	53.6451	1.06322	0.748035	1.51122	0.732549
	Q9UBG3	Cornulin	CRNN	rs10494275	1	0.216257	12752.3	1.00377	0.982127	1.02588	0.735266
	P07492	Gastrin-releasing peptide	GRP	rs8095175,rs9952787,rs9961404	3	0.0645896	1063.68	1.00615	0.971007	1.04257	0.735314
	P50053	Ketohexokinase	KHK	rs1260326	1	0.00156098	72.255	1.04484	0.810105	1.34758	0.735485
	P32004	Neural cell adhesion molecule L1	L1CAM	rs12848840,rs4646266,rs5945364	3	0.0164297	257.322	1.01859	0.915257	1.13359	0.735754
	P58499	Protein FAM3B	FAM3B	rs57529409,rs66817580	2	0.162162	4472.4	0.995796	0.971665	1.02053	0.73646
	O95544	NAD kinase	NADK	rs145474533	1	0.00140259	64.913	0.948516	0.697083	1.29064	0.736597
	Q9Y5V3	Melanoma-associated antigen D1	MAGED1	rs12847714	1	0.00118577	54.8667	0.937624	0.644172	1.36476	0.736657
	Q16620	BDNF/NT-3 growth factors receptor	NTRK2	rs1624327,rs7857957	2	0.00385071	89.3241	1.02796	0.875279	1.20726	0.736795
	P54687	Branched-chain-amino-acid aminotransferase, cytosolic	BCAT1	rs11047639,rs16928207,rs73075556	3	0.0532293	866.08	1.00756	0.964133	1.05294	0.7377
	Q6BCY4	NADH-cytochrome b5 reductase 2	CYB5R2	rs1491823,rs4319495,rs6578883,rs74661027,rs7939893	5	0.0206697	195.069	0.988165	0.921604	1.05953	0.737911
	P24001	Interleukin-32	IL32	rs146346692,rs45499297,rs72772545	3	0.0307005	487.909	0.988989	0.926791	1.05536	0.738321
	Q5JS54	Proteasome assembly chaperone 4	PSMG4	rs9392465	1	0.00436822	202.767	1.02582	0.883036	1.19169	0.738883
	O95727	Cytotoxic and regulatory T-cell molecule	CRTAM	rs2370794	1	0.0458808	2222.39	0.992361	0.948608	1.03813	0.738883
	P48740	Mannan-binding lectin serine protease 1	MASP1	rs698090	1	0.0201629	951.025	0.988166	0.921361	1.05981	0.738883
	P07098	Gastric triacylglycerol lipase	LIPF	rs303509	1	0.0388217	1866.65	0.991492	0.942326	1.04322	0.741953
	P07602	Prosaposin	PSAP	rs7086891,rs885828	2	0.0349484	836.816	1.00869	0.957831	1.06225	0.743108
	P06280	Alpha-galactosidase A	GLA	rs2071225,rs3027584	2	0.132082	3516.56	0.99413	0.959712	1.02978	0.743322
	P14317	Hematopoietic lineage cell-specific protein	HCLS1	rs34440810,rs6797682	2	0.0041992	97.4422	0.974416	0.834313	1.13805	0.743496
	O95274	Ly6/PLAUR domain-containing protein 3	LYPD3	rs11666797,rs117259404,rs2682598	3	0.0568205	928.033	0.99327	0.953817	1.03435	0.744014
	Q13451	Peptidyl-prolyl cis-trans isomerase FKBP5	FKBP5	rs4236047	1	0.0177826	836.719	1.01246	0.939616	1.09095	0.745181
	Q8N436	Inactive carboxypeptidase-like protein X2	CPXM2	rs28623342,rs28741041	2	0.112994	2943.62	0.995365	0.967784	1.02373	0.745913
	Q08629	Testican-1	SPOCK1	rs35051685	1	0.00769478	358.38	1.02168	0.897081	1.16359	0.746502
	Q9BX67	Junctional adhesion molecule C	JAM3	rs329637,rs94499	2	0.00547507	127.212	1.02155	0.897544	1.1627	0.746728
	Q8N4F0	BPI fold-containing family B member 2	BPIFB2	rs13040203,rs2377736	2	0.0347339	831.494	0.991321	0.940028	1.04541	0.747788
	P35228	Nitric oxide synthase, inducible	NOS2	rs12709501	1	0.0023391	108.358	1.03344	0.845135	1.26371	0.74858
	Q14512	Fibroblast growth factor-binding protein 1	FGFBP1	rs2246196,rs35581010,rs4364259,rs9968276	4	0.0123461	144.42	0.985937	0.903509	1.07588	0.750517
	Q8TDL5	BPI fold-containing family B member 1	BPIFB1	rs141554995,rs150074420,rs2424956,rs41311304	4	0.103281	1330.66	0.995106	0.965416	1.02571	0.750884
	Q9Y5K6	CD2-associated protein	CD2AP	rs10948363	1	0.0378325	1817.22	0.991539	0.940806	1.04501	0.751188
	P09466	Glycodelin	PAEP	rs3748202,rs73560923,rs9409964	3	0.233456	4691.6	1.00318	0.983638	1.02311	0.75183
	P13987	CD59 glycoprotein	CD59	rs11032344,rs2273121	2	0.0298612	711.255	1.00914	0.95374	1.06776	0.752156
	P07108	Acyl-CoA-binding protein	DBI	rs56403140	1	0.0104686	488.935	0.983806	0.889	1.08872	0.752162
	O00626	C-C motif chemokine 22	CCL22	rs223883	1	0.00678448	315.693	1.02124	0.896148	1.16379	0.752597
	Q6UXI7	Vitrin	VIT	rs1468810	1	0.0992184	5090.55	1.00475	0.975546	1.03484	0.75271
	Q00722	1-phosphatidylinositol 4,5-bisphosphate phosphodiesterase beta-2	PLCB2	rs4924450	1	0.00908796	423.861	1.0176	0.912352	1.135	0.754088
	O75594	Peptidoglycan recognition protein 1	PGLYRP1	rs35247686	1	0.036663	1758.91	1.00854	0.956161	1.06379	0.754661
	O95965	Integrin beta-like protein 1	ITGBL1	rs12018094,rs1335591,rs61965095,rs61974012	4	0.0857464	1083.56	0.994348	0.959441	1.03052	0.755898
	Q9ULI3	Protein HEG homolog 1	HEG1	rs2981495,rs75624799	2	0.00323939	75.0975	1.02926	0.857755	1.23506	0.756474
	Q16819	Meprin A subunit alpha	MEP1A	rs1226498,rs150204840	2	0.00465108	107.977	1.01294	0.933835	1.09874	0.756675
	P15260	Interferon gamma receptor 1	IFNGR1	rs9376269	1	0.0138018	646.79	1.01322	0.932376	1.10107	0.756923
	Q86YD3	Transmembrane protein 25	TMEM25	rs45479397,rs45558732,rs512849	3	0.0754081	1256.38	1.0068	0.964443	1.05102	0.757204
	Q13508	Ecto-ADP-ribosyltransferase 3	ART3	rs4859420	1	0.0264192	1254.12	1.01383	0.929189	1.10617	0.757531
	P27352	Cobalamin binding intrinsic factor	CBLIF	rs6591649	1	0.0276605	1314.72	1.01247	0.935812	1.09541	0.757694
	P49137	MAP kinase-activated protein kinase 2	MAPKAPK2	rs11119390	1	0.00789405	367.734	1.01767	0.910218	1.13781	0.758316
	O00220	Tumor necrosis factor receptor superfamily member 10A	TNFRSF10A	rs13278062	1	0.107436	5562.93	0.994391	0.959294	1.03077	0.758982
	Q8NCC3	Phospholipase A2 group XV	PLA2G15	rs7672	1	0.0261162	1239.35	1.0109	0.94325	1.08341	0.758982
	Q9BYC5	Alpha-(1,6)-fucosyltransferase	FUT8	rs2127870,rs2151755	2	0.289786	9428.45	0.997005	0.978042	1.01634	0.759502
	Q93015	N-alpha-acetyltransferase 80	NAA80	rs13100173	1	0.0031743	147.171	1.02788	0.861658	1.22617	0.759943
	Q13938	Calcyphosin	CAPS	rs78256469	1	0.00619317	288.007	1.01954	0.900336	1.15453	0.760302
	P21802	Fibroblast growth factor receptor 2	FGFR2	rs10886945,rs11199973,rs80235628	3	0.00957229	148.883	1.01529	0.920832	1.11943	0.760742
	Q9NSA1	Fibroblast growth factor 21	FGF21	rs2231861	1	0.0016953	78.4832	0.966185	0.773328	1.20714	0.762029
	P04196	Histidine-rich glycoprotein	HRG	rs5029975	1	0.012459	583.069	1.01315	0.930934	1.10264	0.762171
	P19022	Cadherin-2	CDH2	rs12454164,rs45441495	2	0.0074808	174.166	1.01906	0.901197	1.15235	0.763327
	Q6UXB8	Peptidase inhibitor 16	PI16	rs138549196,rs60992755,rs62406524	3	0.0404666	649.665	0.99241	0.944338	1.04293	0.763601
	Q765P7	Protein MTSS 2	MTSS2	rs117042398,rs117446058	2	0.00484442	112.487	1.03417	0.830492	1.28779	0.764012
	Q96GW7	Brevican core protein	BCAN	rs2365715	1	0.0298433	1421.67	0.991056	0.93432	1.05124	0.765168
	Q16378	Proline-rich protein 4	PRR4	rs12310768,rs1650030	2	0.109657	2845.98	1.00446	0.975526	1.03425	0.76548
	Q5QGZ9	C-type lectin domain family 12 member A	CLEC12A	rs11053519	1	0.00445245	206.695	1.02222	0.884222	1.18175	0.76649
	Q6UWW0	Lipocalin-15	LCN15	rs113698467,rs117234188	2	0.00881323	205.463	0.984305	0.886623	1.09275	0.766728
	Q9UHF1	Epidermal growth factor-like protein 7	EGFL7	rs74557797,rs9411259	2	0.0209779	495.134	1.01038	0.943719	1.08175	0.766802
	O60880	SH2 domain-containing protein 1A	SH2D1A	rs12164382,rs17330749	2	0.0462096	1119.52	0.99082	0.932222	1.0531	0.766851
	Q9ULL4	Plexin-B3	PLXNB3	rs731416	1	0.00959851	447.904	0.98056	0.861143	1.11654	0.767004
	P16278	Beta-galactosidase	GLB1	rs9828592	1	0.00489925	227.538	1.02166	0.884645	1.1799	0.770541
	Q14112	Nidogen-2	NID2	rs2516600	1	0.170838	9522.21	1.00357	0.979847	1.02786	0.770541
	Q15113	Procollagen C-endopeptidase enhancer 1	PCOLCE	rs2075672	1	0.0161612	759.176	1.01129	0.937786	1.09056	0.770541
	Q6PKH6	Dehydrogenase/reductase SDR family member 4-like 2	DHRS4L2	rs117133410,rs1885806	2	0.00864004	201.39	1.01573	0.914539	1.12811	0.770709
	Q9BZM5	UL16-binding protein 2	ULBP2	rs11967324,rs62441832	2	0.0523953	1277.67	1.0064	0.964106	1.05054	0.770968
	Q6UWL2	Sushi domain-containing protein 1	SUSD1	rs10817268,rs10817274	2	0.0135911	318.384	1.01298	0.928665	1.10495	0.771177
	Q9HCN6	Platelet glycoprotein VI	GP6	rs146245737	1	0.00899259	419.373	0.983915	0.881887	1.09775	0.771569
	Q16762	Thiosulfate sulfurtransferase	TST	rs11704682,rs4821544	2	0.00684779	159.326	1.0183	0.900368	1.15168	0.77278
	P06734	Low affinity immunoglobulin epsilon Fc receptor	FCER2	rs10415518,rs11260013,rs12980031,rs8112260	4	0.0801885	1007.2	1.00638	0.963874	1.05075	0.772793
	P61244	Protein max	MAX	rs8005829	1	0.00321915	149.257	0.974715	0.818654	1.16053	0.773598
	P07288	Prostate-specific antigen	KLK3	rs2659051,rs2739468	2	0.00343097	79.554	0.973728	0.811962	1.16772	0.773949
	O14773	Tripeptidyl-peptidase 1	TPP1	rs35706972	1	0.00895783	417.737	1.01662	0.907433	1.13895	0.776123
	Q5JS37	NHL repeat-containing protein 3	NHLRC3	rs45604133	1	0.00597346	277.728	0.981345	0.861873	1.11738	0.77617
	P50225	Sulfotransferase 1A1	SULT1A1	rs13339053,rs148788997,rs41278152,rs72791861	4	0.0147364	172.8	1.01367	0.92267	1.11365	0.777239
	P06756	Integrin alpha-V	ITGAV	rs2595391	1	0.0103079	481.352	1.01507	0.914933	1.12617	0.777746
	Q9NUW8	Tyrosyl-DNA phosphodiesterase 1	TDP1	rs77377368	1	0.0029599	137.201	1.02626	0.857073	1.22886	0.777904
	P15018	Leukemia inhibitory factor	LIF	rs73164755	1	0.00102233	47.2965	1.04569	0.764847	1.42967	0.779478
	Q9BXR6	Complement factor H-related protein 5	CFHR5	rs4915180,rs72732234	2	0.136268	3645.6	1.00327	0.980502	1.02657	0.780372
	Q03405	Urokinase plasminogen activator surface receptor	PLAUR	rs4251824	1	0.00371215	172.2	0.976584	0.82584	1.15484	0.781784
	Q6PGN9	Proline/serine-rich coiled-coil protein 1	PSRC1	rs4970759,rs72703223	2	0.0065665	152.738	1.01672	0.903208	1.14449	0.783704
	Q96I25	Splicing factor 45	RBM17	rs41295241	1	0.00900831	420.112	1.01293	0.923417	1.11112	0.785476
	Q14767	Latent-transforming growth factor beta-binding protein 2	LTBP2	rs74384554,rs888414	2	0.00889426	207.368	1.01489	0.912416	1.12887	0.785495
	Q5VVQ6	Ubiquitin thioesterase OTU1	YOD1	rs1044145,rs1172112	2	0.00692197	161.064	0.983644	0.873303	1.10793	0.78588
	P04118	Colipase	CLPS	rs12110812,rs2766588	2	0.146827	3976.7	0.996549	0.97188	1.02184	0.786893
	Q96L15	Ecto-ADP-ribosyltransferase 5	ART5	rs3841367	1	0.0186987	880.645	1.01318	0.921361	1.11415	0.787072
	P00797	Renin	REN	rs10900555,rs193280350	2	0.0131777	308.57	0.990633	0.925139	1.06076	0.787419
	Q9Y2V2	Calcium-regulated heat-stable protein 1	CARHSP1	rs12597479,rs4619405	2	0.00588599	136.816	0.982287	0.862217	1.11908	0.788191
	Q16625	Occludin	OCLN	rs2583707	1	0.0109289	510.673	0.985294	0.884356	1.09775	0.788194
	Q12884	Prolyl endopeptidase FAP	FAP	rs16846386,rs76713183	2	0.0281953	670.425	0.993088	0.944073	1.04465	0.788252
	Q96BQ1	Protein FAM3D	FAM3D	rs72877731,rs7433100,rs9862196	3	0.0460162	743.058	1.00583	0.963359	1.05017	0.79172
	P54764	Ephrin type-A receptor 4	EPHA4	rs10932916,rs9758	2	0.0176974	416.31	1.01018	0.936955	1.08912	0.792
	P09382	Galectin-1	LGALS1	rs4820294	1	0.0368469	1768.06	0.993151	0.943592	1.04531	0.792429
	P33151	Cadherin-5	CDH5	rs67147325	1	0.00501713	233.041	1.0188	0.885463	1.17222	0.794652
	Q495A1	T-cell immunoreceptor with Ig and ITIM domains	TIGIT	rs2654758	1	0.00413131	191.725	1.02122	0.87131	1.19693	0.795435
	P08582	Melanotransferrin	MELTF	rs28663179	1	0.0783312	3927.83	0.995399	0.960967	1.03106	0.797367
	O75781	Paralemmin-1	PALM	rs12610821,rs56279740,rs7247549	3	0.0180201	282.688	1.01007	0.935662	1.0904	0.79746
	Q6UWV6	Ectonucleotide pyrophosphatase/phosphodiesterase family member 7	ENPP7	rs112460278,rs78553282	2	0.157369	4315.55	1.00295	0.980633	1.02577	0.797524
	P05154	Plasma serine protease inhibitor	SERPINA5	rs10143099,rs1130267	2	0.021685	512.192	0.991628	0.929497	1.05791	0.798994
	P18827	Syndecan-1	SDC1	rs11544860,rs907866	2	0.0106034	247.645	0.987367	0.89521	1.08901	0.79926
	Q92844	TRAF family member-associated NF-kappa-B activator	TANK	rs2358016	1	0.00102038	47.2062	0.961625	0.710599	1.30133	0.799866
	Q68J44	Dual specificity phosphatase 29	DUSP29	rs11001272	1	0.00848159	395.338	0.98652	0.88819	1.09574	0.800011
	P78324	Tyrosine-protein phosphatase non-receptor type substrate 1	SIRPA	rs200891,rs2253427,rs2577669,rs6045559	4	0.0272536	323.689	1.00854	0.944323	1.07712	0.800075
	P21964	Catechol O-methyltransferase	COMT	rs9332325	1	0.00146153	67.6451	0.968257	0.754277	1.24294	0.800141
	P14151	L-selectin	SELL	rs2223286	1	0.0765712	3832.25	0.995283	0.95951	1.03239	0.800141
	Q9H156	SLIT and NTRK-like protein 2	SLITRK2	rs12558412,rs34297396,rs5919605,rs5919910,rs5952009	5	0.0148383	139.207	1.0161	0.896644	1.15147	0.802363
	Q8N149	Leukocyte immunoglobulin-like receptor subfamily A member 2	LILRA2	rs28384501	1	0.0391068	1880.92	0.992127	0.932517	1.05555	0.802587
	Q02223	Tumor necrosis factor receptor superfamily member 17	TNFRSF17	rs11570136	1	0.00899806	419.63	1.01338	0.913128	1.12463	0.802587
	Q9NZT2	Opioid growth factor receptor	OGFR	rs2277771	1	0.00222914	103.252	1.02723	0.832138	1.26806	0.802587
	P09238	Stromelysin-2	MMP10	rs11225418,rs4121366	2	0.0327285	781.864	0.9933	0.942238	1.04713	0.802832
	Q13093	Platelet-activating factor acetylhydrolase	PLA2G7	rs41273664	1	0.00120648	55.8262	0.958769	0.688325	1.33547	0.80334
	Q63HQ2	Pikachurin	EGFLAM	rs2059835,rs79871490	2	0.0464792	1126.37	0.994305	0.950415	1.04022	0.804174
	Q8TF65	PDZ domain-containing protein GIPC2	GIPC2	rs7514180	1	0.0322142	1538.37	0.993018	0.939357	1.04974	0.80476
	Q8NI17	Interleukin-31 receptor subunit alpha	IL31RA	rs17701253,rs254986	2	0.147468	3997.05	0.996697	0.970787	1.0233	0.805539
	Q8N114	Protein shisa-5	SHISA5	rs114743756	1	0.00368157	170.776	1.02625	0.833574	1.26347	0.807035
	P01375	Tumor necrosis factor	TNF	rs2229094	1	0.00379731	176.166	1.02122	0.862813	1.20871	0.807087
	Q9Y653	Adhesion G-protein coupled receptor G1	ADGRG1	rs2044787,rs733464,rs75711305	3	0.00579271	89.7546	1.01709	0.88774	1.16529	0.807102
	Q9ULD2	Microtubule-associated tumor suppressor 1	MTUS1	rs142323734,rs7465361	2	0.0202414	477.39	0.990808	0.919877	1.06721	0.807485
	Q8N129	Protein canopy homolog 4	CNPY4	rs112278892,rs144305120	2	0.0153824	361.001	0.989496	0.908443	1.07778	0.808658
	O00253	Agouti-related protein	AGRP	rs76720833	1	0.000872667	40.3664	0.956439	0.666819	1.37185	0.808773
	Q9UHI8	A disintegrin and metalloproteinase with thrombospondin motifs 1	ADAMTS1	rs400852,rs9981436	2	0.00191568	44.3516	1.03097	0.804351	1.32145	0.809662
	P21980	Protein-glutamine gamma-glutamyltransferase 2	TGM2	rs182944329,rs2076382	2	0.0149325	350.282	1.00993	0.931869	1.09453	0.809751
	P15927	Replication protein A 32 kDa subunit	RPA2	rs17185052	1	0.00498442	231.514	1.01909	0.873575	1.18883	0.809938
	P00995	Serine protease inhibitor Kazal-type 1	SPINK1	rs7725017	1	0.0729521	3636.87	0.995598	0.960366	1.03212	0.81033
	P49788	Retinoic acid receptor responder protein 1	RARRES1	rs6441224	1	0.110205	5724.08	0.996287	0.966407	1.02709	0.810767
	Q86VP3	Phosphofurin acidic cluster sorting protein 2	PACS2	rs112790992	1	0.0126559	592.401	1.01052	0.926688	1.10194	0.812779
	Q6UX71	Plexin domain-containing protein 2	PLXDC2	rs7083864	1	0.001992	92.246	1.0266	0.825475	1.27672	0.813468
	Q14126	Desmoglein-2	DSG2	rs147145691,rs2848680	2	0.0297909	709.53	1.00684	0.951199	1.06574	0.814198
	Q53T59	HCLS1-binding protein 3	HS1BP3	rs72782402	1	0.00376978	174.883	1.01933	0.868141	1.19686	0.815166
	Q15063	Periostin	POSTN	rs1324022,rs7329947	2	0.0310606	740.74	1.00659	0.952514	1.06373	0.815706
	Q76LX8	A disintegrin and metalloproteinase with thrombospondin motifs 13	ADAMTS13	rs1611115,rs2073933	2	0.0418426	1009.1	1.00557	0.959582	1.05376	0.816196
	Q6UX06	Olfactomedin-4	OLFM4	rs17552047	1	0.286091	18520.6	0.997851	0.979853	1.01618	0.816765
	O00468	Agrin	AGRN	rs189343112,rs2710873,rs76233940	3	0.0587702	961.865	0.994702	0.950951	1.04047	0.816967
	O43866	CD5 antigen-like	CD5L	rs2765501,rs74121556	2	0.0222817	526.607	0.992332	0.929678	1.05921	0.817054
	P09341	Growth-regulated alpha protein	CXCL1	rs2968710,rs74377501	2	0.177165	4975.3	1.00275	0.979697	1.02634	0.817268
	Q96KG7	Multiple epidermal growth factor-like domains protein 10	MEGF10	rs2032834,rs3863175	2	0.136525	3653.54	0.996716	0.969173	1.02504	0.818012
	P21246	Pleiotrophin	PTN	rs140495238	1	0.00427356	198.355	1.02062	0.857625	1.21459	0.818181
	P12830	Cadherin-1	CDH1	rs2011779	1	0.00125535	58.0902	0.967216	0.727806	1.28538	0.818302
	O75144	ICOS ligand	ICOSLG	rs55708341,rs78526522	2	0.048726	1183.61	1.00624	0.954157	1.06118	0.81844
	Q96I15	Selenocysteine lyase	SCLY	rs62196005	1	0.0162893	765.293	0.990684	0.914392	1.07334	0.818934
	Q86WD7	Serpin A9	SERPINA9	rs10083325,rs11850199,rs147103165,rs4905214	4	0.183879	2603.05	1.00398	0.970384	1.03874	0.818966
	Q6ZUJ8	Phosphoinositide 3-kinase adapter protein 1	PIK3AP1	rs77276735	1	0.010001	466.877	1.01122	0.918613	1.11316	0.819924
	Q16651	Prostasin	PRSS8	rs4889640	1	0.000427363	19.7595	0.948261	0.599001	1.50117	0.820683
	Q9BZZ2	Sialoadhesin	SIGLEC1	rs76500013	1	0.0128701	602.561	1.00882	0.934813	1.08868	0.821352
	Q9UDT6	CAP-Gly domain-containing linker protein 2	CLIP2	rs2261330	1	0.00552175	256.61	0.983622	0.851833	1.1358	0.821979
	P07093	Glia-derived nexin	SERPINE2	rs66519549,rs68066031	2	0.137927	3697.07	1.00312	0.976211	1.03076	0.822518
	P37235	Hippocalcin-like protein 1	HPCAL1	rs10929653,rs6737972	2	0.0116886	273.289	1.01395	0.898289	1.14451	0.822587
	O75506	Heat shock factor-binding protein 1	HSBP1	rs707236	1	0.148107	8034.98	1.00294	0.977506	1.02903	0.823003
	P49747	Cartilage oligomeric matrix protein	COMP	rs12974746,rs145122962,rs55935482	3	0.0265728	420.519	0.992994	0.933527	1.05625	0.823441
	P08571	Monocyte differentiation antigen CD14	CD14	rs5744441	1	0.0382002	1835.58	0.994494	0.947224	1.04412	0.824141
	P05121	Plasminogen activator inhibitor 1	SERPINE1	rs2227666	1	0.00181078	83.8388	1.02729	0.809541	1.30361	0.824688
	P37173	TGF-beta receptor type-2	TGFBR2	rs11466536,rs28672332,rs77821137	3	0.00262312	40.5146	1.02144	0.846173	1.23301	0.825188
	Q9UHN6	Cell surface hyaluronidase	CEMIP2	rs11142936,rs6560226	2	0.00731375	170.248	1.01249	0.90659	1.13077	0.825665
	P78560	Death domain-containing protein CRADD	CRADD	rs56944668	1	0.00231001	107.007	0.976868	0.793017	1.20334	0.825871
	P22223	Cadherin-3	CDH3	rs11644435,rs1952048	2	0.00364776	84.5991	1.01815	0.8672	1.19538	0.826091
	P00390	Glutathione reductase, mitochondrial	GSR	rs2551710	1	0.00686531	319.481	1.01427	0.893708	1.1511	0.826251
	Q8NFL0	UDP-GlcNAc:betaGal beta-1,3-N-acetylglucosaminyltransferase 7	B3GNT7	rs115272165,rs1881481,rs7599590	3	0.013272	207.2	0.990403	0.908592	1.07958	0.826482
	P32927	Cytokine receptor common subunit beta	CSF2RB	rs2239749	1	0.426303	34342.2	0.998579	0.985959	1.01136	0.826511
	O00559	Receptor-binding cancer antigen expressed on SiSo cells	EBAG9	rs7818726	1	0.00220418	102.093	1.02381	0.829545	1.26357	0.826511
	P20742	Pregnancy zone protein	PZP	rs73054026,rs972111	2	0.084542	2133.96	1.00367	0.971305	1.0371	0.826812
	P04040	Catalase	CAT	rs6484722	1	0.0128498	601.596	0.990353	0.907835	1.08037	0.827125
	P41159	Leptin	LEP	rs2071045	1	0.000957659	44.3016	1.03846	0.73898	1.4593	0.827903
	Q96T91	Glycoprotein hormone alpha-2	GPHA2	rs148204600,rs75719725	2	0.0103326	241.252	1.00971	0.925452	1.10163	0.828005
	Q9BXJ1	Complement C1q tumor necrosis factor-related protein 1	C1QTNF1	rs116539064,rs151168862	2	0.0308716	736.09	0.992921	0.930877	1.0591	0.829139
	Q8TE58	A disintegrin and metalloproteinase with thrombospondin motifs 15	ADAMTS15	rs1473259,rs73044885	2	0.00600474	139.593	0.986101	0.867784	1.12055	0.830054
	Q12805	EGF-containing fibulin-like extracellular matrix protein 1	EFEMP1	rs3791679	1	0.0189248	891.501	0.992337	0.924918	1.06467	0.830324
	Q9H2R5	Kallikrein-15	KLK15	rs113865932,rs11666508,rs73048483,rs78177998	4	0.358021	6443.06	1.00225	0.98185	1.02307	0.830519
	Q9H173	Nucleotide exchange factor SIL1	SIL1	rs11242441	1	0.00152756	70.7058	1.02749	0.800892	1.3182	0.831067
	P10643	Complement component C7	C7	rs2034491,rs429017,rs74480769	3	0.192357	3668.94	1.00245	0.980133	1.02528	0.831095
	P07741	Adenine phosphoribosyltransferase	APRT	rs8191463,rs8191468	2	0.00304951	70.6821	1.01582	0.878592	1.17447	0.832165
	P10912	Growth hormone receptor	GHR	rs6873545	1	0.179407	10104.2	1.00247	0.979607	1.02588	0.833764
	Q9NYZ4	Sialic acid-binding Ig-like lectin 8	SIGLEC8	rs10420357,rs148783636,rs17660992,rs17834799,rs3764542,rs3810108	6	0.0722583	599.867	0.996515	0.964492	1.0296	0.834074
	Q9NZH8	Interleukin-36 gamma	IL36G	rs13410389	1	0.0034126	158.257	1.02038	0.844556	1.23281	0.834377
	O75830	Serpin I2	SERPINI2	rs6794768,rs75936285	2	0.0639195	1577.88	1.00452	0.962832	1.048	0.834942
	P02748	Complement component C9	C9	rs696766	1	0.00413839	192.055	0.983724	0.841809	1.14956	0.836438
	Q13291	Signaling lymphocytic activation molecule	SLAMF1	rs111817279,rs2174219	2	0.00525221	122.006	0.986205	0.86232	1.12789	0.839281
	P17813	Endoglin	ENG	rs11794565	1	0.0307281	1465.15	0.99418	0.939628	1.0519	0.839367
	Q14515	SPARC-like protein 1	SPARCL1	rs7671077	1	0.214251	12601.7	0.997845	0.977213	1.01891	0.839619
	P32970	CD70 antigen	CD70	rs116365094,rs17703895	2	0.220106	6521.51	0.998053	0.979343	1.01712	0.840027
	P21757	Macrophage scavenger receptor types I and II	MSR1	rs55979812,rs59251421	2	0.0307916	734.122	1.00606	0.948378	1.06725	0.841084
	Q6P5Z2	Serine/threonine-protein kinase N3	PKN3	rs13289095	1	0.0109095	509.754	0.989676	0.893978	1.09562	0.841481
	Q8NBI3	Draxin	DRAXIN	rs138194389,rs2038132,rs3125815,rs4846028,rs6679089	5	0.0779753	781.627	0.996517	0.962434	1.03181	0.844202
	P30740	Leukocyte elastase inhibitor	SERPINB1	rs2293772,rs6904748	2	0.00621073	144.411	0.987656	0.871746	1.11898	0.845382
	Q8IUZ5	5-phosphohydroxy-L-lysine phospho-lyase	PHYKPL	rs3749810	1	0.00635938	295.786	0.987578	0.870868	1.11993	0.845545
	Q8IV38	Ankyrin repeat and MYND domain-containing protein 2	ANKMY2	rs3807505	1	0.00348223	161.497	0.983287	0.829922	1.16499	0.845545
	P20701	Integrin alpha-L	ITGAL	rs11574938	1	0.0104384	487.51	1.00964	0.916616	1.11209	0.845828
	Q92956	Tumor necrosis factor receptor superfamily member 14	TNFRSF14	rs6675676	1	0.00161097	74.5728	1.02749	0.779888	1.3537	0.847138
	Q6ZMM2	ADAMTS-like protein 5	ADAMTSL5	rs12976420,rs186352768,rs791461	3	0.0998702	1709.16	0.996875	0.965636	1.02912	0.847228
	O00585	C-C motif chemokine 21	CCL21	rs10814138	1	0.00509089	236.485	1.01386	0.88118	1.16651	0.847501
	Q5TBC7	Bcl-2-like protein 15	BCL2L15	rs1217402	1	0.0129147	604.676	1.00866	0.923818	1.10129	0.847501
	Q8NFP4	MAM domain-containing glycosylphosphatidylinositol anchor protein 1	MDGA1	rs3846877,rs4510661,rs9349050	3	0.508627	15945.6	0.998784	0.986457	1.01126	0.847664
	Q99584	Protein S100-A13	S100A13	rs114678888,rs16835532	2	0.0251251	595.542	0.99316	0.925972	1.06522	0.847721
	P19801	Amiloride-sensitive amine oxidase [copper-containing]	AOC1	rs10952288	1	0.00118343	54.7581	0.972388	0.730406	1.29454	0.847914
	P35442	Thrombospondin-2	THBS2	rs148250674,rs3252,rs4708535,rs71574957	4	0.0865504	1094.68	0.995756	0.953235	1.04017	0.848512
	Q8WX77	Insulin-like growth factor-binding protein-like 1	IGFBPL1	rs10973772,rs7857243	2	0.122291	3219.56	1.0025	0.977154	1.0285	0.848622
	Q8NHJ6	Leukocyte immunoglobulin-like receptor subfamily B member 4	LILRB4	rs149067908,rs4806798	2	0.0125853	294.522	1.00869	0.922465	1.10297	0.849485
	Q02817	Mucin-2	MUC2	rs72652889	1	0.0019538	90.4737	0.973057	0.730542	1.29608	0.851859
	O60476	Mannosyl-oligosaccharide 1,2-alpha-mannosidase IB	MAN1A2	rs10923344	1	0.0195596	921.998	0.99326	0.925171	1.06636	0.851922
	Q07654	Trefoil factor 3	TFF3	rs13052961,rs2839493,rs55753316,rs7275471	4	0.0109231	127.591	0.991031	0.901402	1.08957	0.852218
	O15123	Angiopoietin-2	ANGPT2	rs1968586,rs2922881,rs966561	3	0.0187621	294.551	0.992635	0.917271	1.07419	0.854421
	P33681	T-lymphocyte activation antigen CD80	CD80	rs11720423,rs16829980,rs56413426,rs76066869	4	0.102089	1313.56	1.00286	0.972721	1.03392	0.854614
	Q32MZ4	Leucine-rich repeat flightless-interacting protein 1	LRRFIP1	rs10176913	1	0.00163215	75.5547	0.977588	0.766667	1.24654	0.854958
	P32320	Cytidine deaminase	CDA	rs3131713	1	0.0162209	762.028	0.992475	0.915183	1.07629	0.855105
	P48023	Tumor necrosis factor ligand superfamily member 6	FASLG	rs79419452	1	0.00298833	138.522	0.983471	0.820251	1.17917	0.857153
	Q6EMK4	Vasorin	VASN	rs8058761	1	0.0162941	765.523	1.00713	0.931931	1.0884	0.857555
	P42574	Caspase-3	CASP3	rs188787052,rs34605630	2	0.00793259	184.768	0.990043	0.887492	1.10445	0.85766
	Q02742	Beta-1,3-galactosyl-O-glycosyl-glycoprotein beta-1,6-N-acetylglucosaminyltransferase	GCNT1	rs666721,rs7040939,rs890152	3	0.0170659	267.458	1.00663	0.936275	1.08228	0.858038
	P55285	Cadherin-6	CDH6	rs10050733,rs16900704,rs4626350,rs4867325,rs72749662	5	0.238512	2894.88	0.995911	0.951664	1.04222	0.85974
	P19883	Follistatin	FST	rs1469101,rs7735249	2	0.011345	265.164	1.00836	0.919207	1.10617	0.860022
	P35247	Pulmonary surfactant-associated protein D	SFTPD	rs11201075	1	0.00321443	149.037	0.984079	0.822746	1.17705	0.860549
	O76074	cGMP-specific 3',5'-cyclic phosphodiesterase	PDE5A	rs58583086	1	0.0119116	557.142	1.00821	0.920312	1.1045	0.860549
	Q14213	Interleukin-27	EBI3	rs113529252	1	0.0200205	944.171	1.00639	0.936813	1.08113	0.861742
	Q6UY14	ADAMTS-like protein 4	ADAMTSL4	rs141156871,rs190018150	2	0.0110177	257.427	1.01013	0.901841	1.13141	0.861743
	Q9P0K1	Disintegrin and metalloproteinase domain-containing protein 22	ADAM22	rs117664391,rs4728713	2	0.0653465	1615.57	0.996666	0.959848	1.0349	0.861939
	Q9BPX1	17-beta-hydroxysteroid dehydrogenase 14	HSD17B14	rs147540796,rs35321803,rs73061614	3	0.23877	4831.87	1.00166	0.982988	1.02069	0.862634
	O76038	Secretagogin	SCGN	rs1131541,rs2064125	2	0.00442907	102.8	1.01576	0.850029	1.21381	0.863353
	Q6UXK2	Immunoglobulin superfamily containing leucine-rich repeat protein 2	ISLR2	rs12913041	1	0.0234367	1109.14	0.994567	0.934276	1.05875	0.864435
	O15031	Plexin-B2	PLXNB2	rs148680758,rs28647660,rs4075185	3	0.0252358	398.814	0.99472	0.936022	1.0571	0.864545
	Q5R372	Rab GTPase-activating protein 1-like	RABGAP1L	rs2294492	1	0.00209228	96.8995	0.977187	0.749442	1.27414	0.864653
	P29460	Interleukin-12 subunit beta	IL12B	rs2161418,rs4244437	2	0.136764	3660.96	0.997645	0.9706	1.02544	0.866456
	P02818	Osteocalcin	BGLAP	rs2758602	1	0.0022029	102.034	1.01569	0.846755	1.21833	0.866786
	Q96C92	Endosome-associated-trafficking regulator 1	ENTR1	rs4418446	1	0.00228613	105.898	0.982652	0.799878	1.20719	0.867632
	P07998	Ribonuclease pancreatic	RNASE1	rs17254387,rs56216219,rs8012716	3	0.0351259	560.801	1.00479	0.949798	1.06297	0.867733
	Q15155	Nodal modulator 1	NOMO1	rs188072760	1	0.00508284	236.108	0.987028	0.845475	1.15228	0.86869
	Q9H446	RWD domain-containing protein 1	RWDD1	rs147899431	1	0.00655349	304.874	1.01299	0.867929	1.18229	0.870017
	P09172	Dopamine beta-hydroxylase	DBH	rs1611115,rs73548054	2	0.38718	14599.3	1.00112	0.987786	1.01463	0.870292
	Q8NHL6	Leukocyte immunoglobulin-like receptor subfamily B member 1	LILRB1	rs113487590,rs367070,rs73061955	3	0.164698	3037.37	0.99825	0.977411	1.01953	0.87073
	P20849	Collagen alpha-1(IX) chain	COL9A1	rs1406845,rs6916646	2	0.014683	344.342	1.00694	0.926261	1.09465	0.871026
	Q13410	Butyrophilin subfamily 1 member A1	BTN1A1	rs12195971	1	0.0170591	802.086	0.994368	0.928654	1.06473	0.871381
	Q9BZE9	Tether containing UBX domain for GLUT4	ASPSCR1	rs115487722	1	0.00608852	283.111	1.01087	0.886528	1.15265	0.871751
	P09758	Tumor-associated calcium signal transducer 2	TACSTD2	rs7333	1	0.246573	15125.1	1.00176	0.980457	1.02352	0.872881
	P78556	C-C motif chemokine 20	CCL20	rs11692411	1	0.003353	155.484	1.01422	0.851185	1.20848	0.87454
	Q96CG8	Collagen triple helix repeat-containing protein 1	CTHRC1	rs78898241	1	0.00532304	247.326	0.989688	0.867771	1.12873	0.87718
	O75154	Rab11 family-interacting protein 3	RAB11FIP3	rs2266928,rs73496250	2	0.00249338	57.7599	0.985217	0.814975	1.19102	0.877712
	P23280	Carbonic anhydrase 6	CA6	rs3765963,rs78726732,rs942969	3	0.25181	5184.57	1.00147	0.982805	1.0205	0.878076
	P15514	Amphiregulin	AREG	rs2367711	1	0.0130175	609.549	1.00677	0.923276	1.09782	0.878574
	P53367	Arfaptin-1	ARFIP1	rs4619875	1	0.0117455	549.282	1.00703	0.920464	1.10174	0.878574
	Q92558	Wiskott-Aldrich syndrome protein family member 1	WASF1	rs1980532	1	0.0406519	1958.38	1.0038	0.956124	1.05385	0.878574
	Q7Z5L0	Vitelline membrane outer layer protein 1 homolog	VMO1	rs11658971,rs9890797	2	0.177464	4985.49	0.998321	0.976981	1.02013	0.878827
	O00339	Matrilin-2	MATN2	rs144803951,rs55779959	2	0.0177304	417.101	1.00629	0.92743	1.09187	0.880215
	Q9P0M4	Interleukin-17C	IL17C	rs17700884	1	0.00782402	364.446	0.991701	0.88983	1.10524	0.880224
	Q9HCU4	Cadherin EGF LAG seven-pass G-type receptor 2	CELSR2	rs12740374,rs3818508	2	0.0711894	1771.09	1.00275	0.967193	1.03961	0.88151
	P52630	Signal transducer and activator of transcription 2	STAT2	rs11575222	1	0.000914166	42.2878	1.02757	0.718626	1.46932	0.881523
	O75023	Leukocyte immunoglobulin-like receptor subfamily B member 5	LILRB5	rs380731,rs624315	2	0.289445	9412.84	1.00104	0.987442	1.01482	0.881749
	P36888	Receptor-type tyrosine-protein kinase FLT3	FLT3	rs76428106	1	0.00292666	135.656	0.986351	0.820613	1.18556	0.883592
	P16112	Aggrecan core protein	ACAN	rs11073804	1	0.00628271	292.197	0.99005	0.865544	1.13247	0.884053
	Q96EU7	C1GALT1-specific chaperone 1	C1GALT1C1	rs5957428	1	0.00197629	91.517	0.978119	0.725819	1.31812	0.884435
	Q9NS68	Tumor necrosis factor receptor superfamily member 19	TNFRSF19	rs5024796,rs9553017	2	0.0262819	623.701	1.00454	0.944261	1.06867	0.885859
	Q0VD83	Apolipoprotein B receptor	APOBR	rs151234	1	0.034531	1652.96	0.995874	0.940958	1.054	0.886403
	Q99549	M-phase phosphoprotein 8	MPHOSPH8	rs35424555	1	0.00164931	76.3503	0.978878	0.730342	1.31199	0.886403
	Q9NPH3	Interleukin-1 receptor accessory protein	IL1RAP	rs16865595,rs67564087,rs724609	3	0.441278	12166.6	1.001	0.987407	1.01477	0.88645
	Q92185	Alpha-N-acetylneuraminide alpha-2,8-sialyltransferase	ST8SIA1	rs61921821	1	0.000773343	35.7685	0.97531	0.690428	1.37774	0.887203
	P26447	Protein S100-A4	S100A4	rs111742567,rs41265162,rs9700928	3	0.0155397	243.163	0.994296	0.918049	1.07688	0.888243
	O15018	PDZ domain-containing protein 2	PDZD2	rs13357887,rs183711,rs72755404	3	0.0265959	420.895	1.00401	0.94916	1.06204	0.888846
	P47972	Neuronal pentraxin-2	NPTX2	rs3901435	1	0.0671538	3327	0.99734	0.960641	1.03544	0.88926
	Q9P2T1	GMP reductase 2	GMPR2	rs2281704	1	0.00129133	59.7574	0.981748	0.757274	1.27276	0.889393
	Q13421	Mesothelin	MSLN	rs2235503	1	0.16753	9300.74	0.998093	0.97133	1.02559	0.890545
	P18065	Insulin-like growth factor-binding protein 2	IGFBP2	rs4674100	1	0.00256382	118.794	1.01367	0.835273	1.23018	0.890636
	P17405	Sphingomyelin phosphodiesterase	SMPD1	rs2682089	1	0.0235819	1116.18	1.00456	0.941239	1.07213	0.891156
	Q99674	Cell growth regulator with EF hand domain protein 1	CGREF1	rs2384572	1	0.157192	8619.74	1.00179	0.976132	1.02812	0.892505
	O95633	Follistatin-related protein 3	FSTL3	rs112418024	1	0.00286254	132.675	1.00951	0.878741	1.15974	0.893623
	P25445	Tumor necrosis factor receptor superfamily member 6	FAS	rs982764	1	0.0369199	1771.7	0.996616	0.948172	1.04753	0.89393
	Q0Z7S8	Fatty acid-binding protein 9	FABP9	rs28497692,rs62513548	2	0.00657336	152.899	0.991556	0.874469	1.12432	0.894773
	P07320	Gamma-crystallin D	CRYGD	rs34570682	1	0.207563	12105.4	1.00142	0.98051	1.02277	0.895317
	P27918	Properdin	CFP	rs11091211,rs141704803,rs146086136	3	0.00277565	42.8769	1.01542	0.806209	1.27891	0.896593
	P01374	Lymphotoxin-alpha	LTA	rs2596475	1	0.0249799	1184.05	0.995643	0.932143	1.06347	0.896669
	P31350	Ribonucleoside-diphosphate reductase subunit M2	RRM2	rs4668664	1	0.000975865	45.1446	1.0198	0.755669	1.37626	0.897987
	P98095	Fibulin-2	FBLN2	rs2731338,rs28398357,rs3732668,rs7820	4	0.0341095	407.992	0.995101	0.922991	1.07284	0.898186
	Q8IU57	Interferon lambda receptor 1	IFNLR1	rs1538632	1	0.00547149	254.261	0.991443	0.869116	1.13099	0.898223
	P51460	Insulin-like 3	INSL3	rs8112208	1	0.00136255	63.0577	1.02052	0.746726	1.3947	0.898583
	P98160	Basement membrane-specific heparan sulfate proteoglycan core protein	HSPG2	rs12402710,rs2290501	2	0.0102536	239.39	0.993887	0.903163	1.09372	0.90008
	P16870	Carboxypeptidase E	CPE	rs1550270,rs189173868	2	0.0269163	639.173	1.00388	0.944965	1.06646	0.900233
	P36269	Glutathione hydrolase 5 proenzyme	GGT5	rs11090315,rs141634228,rs36008965	3	0.0532616	866.636	1.00259	0.962343	1.04453	0.901426
	Q15116	Programmed cell death protein 1	PDCD1	rs150589057,rs7606520	2	0.0239391	566.741	1.00419	0.939721	1.07308	0.901744
	Q16775	Hydroxyacylglutathione hydrolase, mitochondrial	HAGH	rs11862061	1	0.00363535	168.624	0.989092	0.829666	1.17915	0.90266
	P00748	Coagulation factor XII	F12	rs1801020	1	0.445271	37096.8	0.999165	0.985839	1.01267	0.902938
	P12544	Granzyme A	GZMA	rs3776035	1	0.00140425	64.9901	1.01626	0.784199	1.31699	0.902938
	P18627	Lymphocyte activation gene 3 protein	LAG3	rs2301333,rs3782735	2	0.0177278	417.039	0.995352	0.923412	1.0729	0.903115
	Q8N8E3	Centrosomal protein of 112 kDa	CEP112	rs9891774	1	0.00653839	304.167	0.992723	0.88239	1.11685	0.903299
	Q86U17	Serpin A11	SERPINA11	rs17091005,rs7152610	2	0.113658	2963.13	0.998365	0.971361	1.02612	0.90687
	P01303	Pro-neuropeptide Y	NPY	rs10710293,rs4722337	2	0.0177521	417.62	0.99552	0.922983	1.07376	0.907396
	Q9Y251	Heparanase	HPSE	rs72936069	1	0.00260944	120.913	1.01212	0.826106	1.24002	0.907431
	P20851	C4b-binding protein beta chain	C4BPB	rs3813948	1	0.0124658	583.391	1.00536	0.918277	1.1007	0.907933
	Q8IWV2	Contactin-4	CNTN4	rs12491457,rs12494838,rs13071423,rs1499126,rs163352,rs4685574,rs553507748,rs59903399,rs6442758,rs6775529,rs9827746	11	0.108269	510.008	0.998256	0.968933	1.02847	0.908662
	Q8N5S9	Calcium/calmodulin-dependent protein kinase kinase 1	CAMKK1	rs753513	1	0.0310854	1482.73	0.996847	0.944134	1.0525	0.909298
	Q8IWL2	Pulmonary surfactant-associated protein A1	SFTPA1	rs1965708	1	0.0246135	1166.24	1.00353	0.944396	1.06636	0.909526
	P02458	Collagen alpha-1(II) chain	COL2A1	rs10875723	1	0.293136	19165.7	0.998942	0.980469	1.01776	0.911528
	P55000	Secreted Ly-6/uPAR-related protein 1	SLURP1	rs7005613	1	0.0747234	3732.3	0.997966	0.962287	1.03497	0.912735
	Q86TE4	Leucine zipper protein 2	LUZP2	rs1509616,rs74386812,rs7928053,rs7944845,rs7945760	5	0.0201745	190.3	0.996232	0.930048	1.06713	0.914279
	Q3KPI0	Carcinoembryonic antigen-related cell adhesion molecule 21	CEACAM21	rs62119414	1	0.188975	10768.7	0.998824	0.977558	1.02055	0.914676
	O43312	Protein MTSS 1	MTSS1	rs72716950	1	0.00132449	61.2939	1.01493	0.773618	1.3315	0.914827
	P19021	Peptidyl-glycine alpha-amidating monooxygenase	PAM	rs6889592	1	0.073839	3684.61	0.997956	0.961134	1.03619	0.915053
	Q9Y6Q6	Tumor necrosis factor receptor superfamily member 11A	TNFRSF11A	rs12150741,rs884205	2	0.16828	4675.3	1.00132	0.977195	1.02605	0.915336
	Q8N8S7	Protein enabled homolog	ENAH	rs10799316	1	0.00430964	200.036	0.991777	0.851209	1.15556	0.915676
	Q5JTD0	Tight junction-associated protein 1	TJAP1	rs1214761	1	0.000649584	30.0407	1.02072	0.69668	1.49549	0.916167
	Q9NY59	Sphingomyelin phosphodiesterase 3	SMPD3	rs2307022	1	0.00111762	51.7096	0.984436	0.735092	1.31836	0.916167
	Q9GZV9	Fibroblast growth factor 23	FGF23	rs6489536	1	0.00429578	199.39	1.0082	0.864301	1.17605	0.917252
	Q9NZP8	Complement C1r subcomponent-like protein	C1RL	rs11613834	1	0.0381938	1835.26	1.00267	0.953478	1.0544	0.917252
	P23582	C-type natriuretic peptide	NPPC	rs62199213	1	0.000798394	36.928	0.9818	0.693253	1.39045	0.917607
	O94988	Protein FAM13A	FAM13A	rs34262577	1	0.00845589	394.13	1.00692	0.881597	1.15006	0.918999
	Q8NI22	Multiple coagulation factor deficiency protein 2	MCFD2	rs62140549	1	0.00885082	412.702	0.994536	0.894463	1.1058	0.919339
	Q9Y286	Sialic acid-binding Ig-like lectin 7	SIGLEC7	rs12983058,rs140185670,rs67621164	3	0.0787645	1317.08	0.998099	0.961631	1.03595	0.920185
	P06870	Kallikrein-1	KLK1	rs11666508,rs143820692	2	0.013291	311.258	0.995749	0.915765	1.08272	0.920579
	Q9UKR3	Kallikrein-13	KLK13	rs3760739,rs7253072	2	0.0937923	2391.62	1.00152	0.971831	1.03212	0.921005
	P21589	5'-nucleotidase	NT5E	rs494688	1	0.108609	5631.08	1.00159	0.969262	1.03499	0.924452
	P34896	Serine hydroxymethyltransferase, cytosolic	SHMT1	rs638416	1	0.256221	15920.8	1.00096	0.981344	1.02096	0.924637
	P34096	Ribonuclease 4	RNASE4	rs12588573	1	0.0452285	2189.3	0.99784	0.953908	1.0438	0.925016
	Q13790	Apolipoprotein F	APOF	rs11575244	1	0.00124733	57.7188	1.01461	0.749972	1.37263	0.925062
	Q9NRM6	Interleukin-17 receptor B	IL17RB	rs6445607	1	0.286817	18586.4	1.00085	0.983113	1.01891	0.925639
	O43598	2'-deoxynucleoside 5'-phosphate N-hydrolase 1	DNPH1	rs75660024	1	0.0402456	1937.99	1.00238	0.953538	1.05372	0.925729
	P00736	Complement C1r subcomponent	C1R	rs12146727	1	0.0429643	2074.78	1.00207	0.958787	1.04731	0.926828
	Q6UWR7	Glycerophosphocholine cholinephosphodiesterase ENPP6	ENPP6	rs78293932	1	0.0472316	2291.07	1.00202	0.958935	1.04705	0.928185
	Q96NB1	Centrosomal protein 20	CEP20	rs7204850	1	0.00566682	263.39	0.993555	0.862091	1.14507	0.928855
	Q9BV40	Vesicle-associated membrane protein 8	VAMP8	rs3731828	1	0.0112392	525.334	0.995817	0.907639	1.09256	0.929394
	Q6UXH9	Inactive serine protease PAMR1	PAMR1	rs1400492,rs36063975,rs729878	3	0.0566146	924.467	1.00177	0.961921	1.04326	0.93206
	Q29983	MHC class I polypeptide-related sequence B	MICB	rs1051797,rs12660741	2	0.545047	27683.5	0.99937	0.98492	1.01403	0.932434
	P20138	Myeloid cell surface antigen CD33	CD33	rs116953977	1	0.0281883	1340.54	1.00178	0.961416	1.04383	0.932598
	Q6P9F5	E3 ubiquitin ligase TRIM40	TRIM40	rs28894080	1	0.00261593	121.215	1.01129	0.776646	1.31682	0.933586
	P07359	Platelet glycoprotein Ib alpha chain	GP1BA	rs59419995	1	0.00548494	254.89	0.994962	0.883525	1.12046	0.933586
	P09619	Platelet-derived growth factor receptor beta	PDGFRB	rs3816018,rs57222335	2	0.516263	24661.2	0.999504	0.987831	1.01132	0.93407
	Q9UNP9	Peptidyl-prolyl cis-trans isomerase E	PPIE	rs56064244	1	0.00130503	60.3919	0.98895	0.756011	1.29366	0.935377
	Q9BW04	Specifically androgen-regulated gene protein	SARG	rs74441312	1	0.00257837	119.47	0.990646	0.786608	1.24761	0.936339
	P63172	Dynein light chain Tctex-type 1	DYNLT1	rs2306751	1	0.00303307	140.603	1.00925	0.80434	1.26637	0.936599
	P05089	Arginase-1	ARG1	rs17788484,rs2781668	2	0.0259155	614.774	1.00249	0.942549	1.06623	0.937086
	P22692	Insulin-like growth factor-binding protein 4	IGFBP4	rs1668339	1	0.00100099	46.3083	0.98783	0.725975	1.34413	0.93789
	Q9BSG5	Retbindin	RTBDN	rs117651954	1	0.00118587	54.8712	0.98895	0.741307	1.31932	0.939773
	Q8WV28	B-cell linker protein	BLNK	rs1902708	1	0.00151365	70.0608	1.00894	0.799844	1.27271	0.9401
	Q9H3K6	BolA-like protein 2	BOLA2_BOLA2B	rs111894927	1	0.00205662	95.2448	1.00617	0.853952	1.18553	0.941385
	O95407	Tumor necrosis factor receptor superfamily member 6B	TNFRSF6B	rs2315007,rs61736615	2	0.049262	1197.3	0.998269	0.952764	1.04595	0.941974
	Q13241	Natural killer cells antigen CD94	KLRD1	rs2537752,rs4542495	2	0.0948419	2421.19	0.998812	0.96692	1.03175	0.942745
	Q9UKJ1	Paired immunoglobulin-like type 2 receptor alpha	PILRA	rs150175968	1	0.0579778	2844.42	1.00159	0.95881	1.04628	0.943057
	Q92859	Neogenin	NEO1	rs12910852	1	0.00223562	103.553	1.0071	0.829293	1.22304	0.943057
	P78410	Butyrophilin subfamily 3 member A2	BTN3A2	rs2393668,rs41266837,rs6929846	3	0.0454864	734.094	1.00161	0.957595	1.04765	0.944076
	O14904	Protein Wnt-9a	WNT9A	rs4233230	1	0.00827841	385.789	0.996303	0.896115	1.10769	0.945393
	P45954	Short/branched chain specific acyl-CoA dehydrogenase, mitochondrial	ACADSB	rs7070793,rs7913063	2	0.0227158	537.105	0.997749	0.934998	1.06471	0.945791
	P21583	Kit ligand	KITLG	rs11105121	1	0.00149876	69.3705	1.00851	0.783491	1.29816	0.947545
	O60462	Neuropilin-2	NRP2	rs16837641,rs2289023,rs7572012,rs7588715,rs79331652	5	0.0311902	297.553	1.00237	0.932607	1.07735	0.94869
	O15389	Sialic acid-binding Ig-like lectin 5	SIGLEC5	rs113349196,rs59546961,rs73050865,rs78265344,rs78659043	5	0.291708	3806.46	1.00085	0.974781	1.02761	0.949808
	P58107	Epiplakin	EPPK1	rs35723243,rs73375129	2	0.0758855	1897.52	1.00111	0.966767	1.03668	0.950142
	Q15818	Neuronal pentraxin-1	NPTX1	rs144669103,rs62068299	2	0.122918	3238.38	1.00092	0.971519	1.03122	0.951552
	P40225	Thrombopoietin	THPO	rs78565404	1	0.00204474	94.6933	0.992337	0.773258	1.27349	0.951806
	Q6BAA4	Fc receptor-like B	FCRLB	rs12121292,rs2089084,rs61801180	3	0.320485	7265.42	1.00053	0.983433	1.01792	0.952325
	Q8IVG5	Sterile alpha motif domain-containing protein 9-like	SAMD9L	rs17165120	1	0.0405254	1952.03	1.00159	0.948921	1.05719	0.953994
	P31949	Protein S100-A11	S100A11	rs2999551	1	0.00846664	394.635	0.996652	0.888622	1.11782	0.954313
	O76070	Gamma-synuclein	SNCG	rs12416136	1	0.0784818	3936.02	1.00102	0.966109	1.03719	0.955073
	Q9UH65	Switch-associated protein 70	SWAP70	rs113468736,rs2645017	2	0.0146697	344.026	0.997554	0.915201	1.08732	0.955577
	P15289	Arylsulfatase A	ARSA	rs7288050	1	0.0308516	1471.23	0.998469	0.945917	1.05394	0.955696
	O43653	Prostate stem cell antigen	PSCA	rs2920281	1	0.696337	105979	0.999663	0.987839	1.01163	0.955696
	P03951	Coagulation factor XI	F11	rs2289252	1	0.0714146	3554.33	1.00099	0.966791	1.03639	0.955696
	Q02880	DNA topoisomerase 2-beta	TOP2B	rs3806631	1	0.00272546	126.304	1.00533	0.83332	1.21285	0.955696
	P05067	Amyloid-beta precursor protein	APP	rs73163716	1	0.000708054	32.7466	1.01474	0.602644	1.70864	0.956102
	P05107	Integrin beta-2	ITGB2	rs760462	1	0.00677223	315.12	0.996759	0.886623	1.12058	0.956658
	P21128	Poly(U)-specific endoribonuclease	ENDOU	rs11168215,rs2408875	2	0.0598598	1471.28	1.00125	0.95645	1.04815	0.957258
	P13611	Versican core protein	VCAN	rs386335,rs4558964	2	0.0203059	478.943	0.998228	0.933479	1.06747	0.958665
	Q06323	Proteasome activator complex subunit 1	PSME1	rs2236352	1	0.00381531	177.004	1.00397	0.859603	1.17258	0.960122
	Q9UL46	Proteasome activator complex subunit 2	PSME2	rs2236352	1	0.00462866	214.913	1.00361	0.871399	1.15588	0.960122
	P08709	Coagulation factor VII	F7	rs3212991,rs762635	2	0.0501809	1220.82	1.00101	0.961292	1.04238	0.960889
	Q7Z304	MAM domain-containing protein 2	MAMDC2	rs62572585	1	0.0190015	895.181	1.00179	0.932428	1.07631	0.961094
	Q6UXH1	Protein disulfide isomerase CRELD2	CRELD2	rs2157444,rs7410274	2	0.0161758	379.929	0.997023	0.881378	1.12784	0.962201
	Q99574	Neuroserpin	SERPINI1	rs12107673	1	0.0775088	3883.12	1.00085	0.965808	1.03715	0.962902
	P28325	Cystatin-D	CST5	rs4642010	1	0.207726	12117.3	1.0005	0.978147	1.02337	0.96532
	P02750	Leucine-rich alpha-2-glycoprotein	LRG1	rs7254885,rs8105192	2	0.149311	4055.76	0.999472	0.975594	1.02393	0.965862
	Q9H2A7	C-X-C motif chemokine 16	CXCL16	rs6502821	1	0.00971543	453.413	1.0021	0.906689	1.10755	0.967219
	P78539	Sushi repeat-containing protein SRPX	SRPX	rs111404771,rs150874765,rs4529597,rs73206737	4	0.0404032	486.442	1.00209	0.897831	1.11846	0.97029
	P15121	Aldo-keto reductase family 1 member B1	AKR1B1	rs814134	1	0.00137087	63.4432	0.994681	0.744228	1.32942	0.971254
	A6NHS7	MANSC domain-containing protein 4	MANSC4	rs11048473,rs12368818	2	0.322505	10999.8	1.00031	0.983383	1.01753	0.971468
	O95715	C-X-C motif chemokine 14	CXCL14	rs17680042	1	0.00154344	71.4417	1.00449	0.776506	1.2994	0.972805
	O43915	Vascular endothelial growth factor D	VEGFD	rs143243756,rs192812042,rs41303155	3	0.219084	4321.74	0.999528	0.972469	1.02734	0.973098
	Q9UGN4	CMRF35-like molecule 8	CD300A	rs2891607,rs62087202	2	0.0365142	875.728	1.00096	0.945556	1.0596	0.973764
	Q15846	Clusterin-like protein 1	CLUL1	rs143030291,rs2015412,rs509836,rs546696,rs8088001	5	0.1404	1509.57	1.00039	0.976743	1.02462	0.974293
	P52798	Ephrin-A4	EFNA4	rs72702272	1	0.00198719	92.0228	0.996748	0.812051	1.22345	0.975148
	Q15262	Receptor-type tyrosine-protein phosphatase kappa	PTPRK	rs9321109	1	0.00415678	192.911	0.997564	0.84253	1.18113	0.977421
	Q9NR46	Endophilin-B2	SH3GLB2	rs11537529	1	0.0371535	1783.34	1.00073	0.949993	1.05417	0.978143
	Q5KU26	Collectin-12	COLEC12	rs2009107,rs528511,rs56800181,rs6506033	4	0.0184207	216.813	0.99911	0.937255	1.06505	0.978208
	P28799	Progranulin	GRN	rs5848	1	0.0269625	1280.63	0.999246	0.943231	1.05859	0.979544
	P61366	Osteocrin	OSTN	rs9846708	1	0.0036564	169.604	1.0022	0.847216	1.18554	0.979544
	P02763	Alpha-1-acid glycoprotein 1	ORM1	rs10982164	1	0.0479291	2326.6	0.999331	0.949238	1.05207	0.979648
	Q9BYH1	Seizure 6-like protein	SEZ6L	rs188357839,rs688480,rs9624957	3	0.00463725	71.768	0.997963	0.850887	1.17046	0.980006
	Q93033	Immunoglobulin superfamily member 2	CD101	rs12130298,rs12735582	2	0.280576	9011.94	0.999802	0.983798	1.01607	0.980824
	P35443	Thrombospondin-4	THBS4	rs17472293,rs2438632	2	0.0308254	734.954	0.999318	0.944458	1.05737	0.981115
	Q96HD1	Protein disulfide isomerase CRELD1	CRELD1	rs9878047	1	0.268702	16981.2	0.999762	0.979672	1.02026	0.981659
	Q05193	Dynamin-1	DNM1	rs3003574	1	0.0334996	1601.88	1.00061	0.949202	1.05481	0.981868
	Q6UX27	V-set and transmembrane domain-containing protein 1	VSTM1	rs8111849	1	0.146637	7941.51	1.00025	0.97909	1.02186	0.982072
	Q04756	Hepatocyte growth factor activator	HGFAC	rs146168804,rs16844249	2	0.0509875	1241.49	0.999517	0.957369	1.04352	0.98246
	O75054	Immunoglobulin superfamily member 3	IGSF3	rs2284860	1	0.00461441	214.248	0.998307	0.858263	1.1612	0.982465
	Q99538	Legumain	LGMN	rs1242112,rs189072448,rs7141521,rs72697240,rs72701845	5	0.0255744	242.572	0.999153	0.906259	1.10157	0.986424
	Q2VWP7	Protogenin	PRTG	rs12438177,rs555013264	2	0.105581	2727.7	1.00024	0.971182	1.03018	0.987027
	P35754	Glutaredoxin-1	GLRX	rs17085122,rs6556886	2	0.132047	3515.5	1.00022	0.971549	1.02975	0.987926
	P04080	Cystatin-B	CSTB	rs1041456	1	0.190962	10908.6	0.999842	0.977729	1.02245	0.988919
	Q6PL24	Protein TMED8	TMED8	rs11620921	1	0.00236279	109.457	1.00141	0.820905	1.2216	0.988919
	Q8IV16	Glycosylphosphatidylinositol-anchored high density lipoprotein-binding protein 1	GPIHBP1	rs6420185	1	0.0332204	1588.07	1.00038	0.948688	1.05488	0.988919
	Q8NDB2	B-cell scaffold protein with ankyrin repeats	BANK1	rs28625045	1	0.00176407	81.6724	1.00161	0.795204	1.2616	0.98907
	O14917	Protocadherin-17	PCDH17	rs7333078	1	0.0604797	2975.06	0.999721	0.960028	1.04105	0.989218
	P29279	CCN family member 2	CCN2	rs7767139	1	0.042915	2072.29	1.00028	0.955601	1.04705	0.990387
	Q96A49	Synapse-associated protein 1	SYAP1	rs6632882	1	0.00167226	77.4144	1.00189	0.734365	1.36687	0.990502
	P50454	Serpin H1	SERPINH1	rs118132858,rs1790304,rs636418	3	0.0136927	213.859	1.0004	0.923106	1.08417	0.992221
	P55259	Pancreatic secretory granule membrane major glycoprotein GP2	GP2	rs12930599,rs77924615	2	0.0339686	812.531	1.00005	0.94542	1.05784	0.998607
	P02778	C-X-C motif chemokine 10	CXCL10	rs34645415	1	0.00231129	107.066	1	0.695178	1.43848	1
	P13688	Carcinoembryonic antigen-related cell adhesion molecule 1	CEACAM1	rs10412463	1	0.0345579	1654.3	1	0.948793	1.05397	1
	P57087	Junctional adhesion molecule B	JAM2	rs8128619	1	0.00149572	69.2297	1	0.697061	1.43459	1
	Mendelian randomization (MR) methods
	Wald Ratio if only one IV is available
	Fixed effects inverse variance weighted (IVW) if more than one IV and C.Q.P > 0.05
	Random effects IVW if more than one IV and C.Q.P < 0.05
	C.Q.P = P value for two-sided Cochrans Q test of heterogeneity

## Sheet: Supplementary Data 2
	Supplementary Data 2 Colocalization analyses between nine selected proteins and forearm fractures
			SNPs for condition
	Protein	unconditioned/conditioned	SNP1 (protein)	SNP2 (Forearm Fx)	PP.H0	PP.H1	PP.H2	PP.H3	PP.H4
	RSPO3	unconditioned	unconditioned	unconditioned	5.94767e-189	1.30837e-135	4.54586e-54	1	3.93904e-16
	RSPO3	conditioned	rs9375477	rs1936800	1.30406e-138	1.37097e-137	0.00750447	0.0779802	0.914515
	DKK1	unconditioned	unconditioned	unconditioned	6.3376e-57	3.49046e-45	1.81569e-12	1	3.03174e-15
	DKK1	conditioned	unconditioned	rs1159798	1.66831e-42	5.49959e-10	3.03465e-36	3.71736e-07	1
	FAM3C	unconditioned	unconditioned	unconditioned	4.64266e-197	1.65268e-49	2.80917e-148	1	8.4998e-45
	SOST	unconditioned	unconditioned	unconditioned	4.36868e-40	1.0866e-13	4.88242e-28	0.120558	0.879442
	TNFRSF11B	unconditioned	unconditioned	unconditioned	3.56335e-223	1.09926e-215	3.2416e-08	1	7.76882e-10
	MEPE	unconditioned	unconditioned	unconditioned	3.29165e-76	2.50596e-72	0.000129597	0.986617	0.0132534
	MEPE	conditioned	unconditioned	rs4693184	6.93163e-41	0.0100484	4.55957e-41	0.00562542	0.984326
	CCND2	unconditioned	unconditioned	unconditioned	2.15648e-14	4.23701e-14	0.00051153	5.56408e-06	0.999483
	EFNA1	unconditioned	unconditioned	unconditioned	0	0	0.0142165	0.0700218	0.915762
	TIMP2	unconditioned	unconditioned	unconditioned	1.82701e-38	1.80351e-38	0.080581	0.0787038	0.840715
	Colocalization analyses between forearm fracture and nine selected proteins were performed using PWCoCo (https://github.com/jwr-git/pwcoco) with reference data from 10,000 randomly selected unrelated participants from UK Biobank. PWCoCo implements conditional analyses from GCTA-COJO (PMID: 21167468 & 22426310) and colocalization analyses from the R coloc-package (PMID: 24830394) to allow for unbi…

## Sheet: Supplementary Data 3
	Supplementary Data 3 Separate and combined associations for the FAM3C signal (rs138090420) and a known forearm fracture-related WNT16 signal (rs2908007) with forearm fractures in UK Biobank
	SNP	EA	OA	Beta	SE	P
	Separate analyses
	rs2908007	A	G	0.26	0.02	2.9e-38
	rs138090420	A	T	-0.22	0.06	0.00027
	Combined analyses
	rs2908007	A	G	0.26	0.02	3.3e-35
	rs138090420	A	T	-0.03	0.06	0.61
	N = 337,005, forearm fracture cases N = 5,659.
	EA = effect allele; OA = other allele
	Unadjusted P-values from two-sided z-test.

## Sheet: Supplementary Data 4
		Supplementary Data 4 The causal associations for three novel fracture related circulating proteins with estimated BMD (eBMD) in the heel by ultrasound and total body BMD by DXA as determined by Mendelian randomization (MR)
				eBMD			Total body BMD
		Gene	Protein	Beta	SE	P	Beta	SE	P
		RSPO3	R-spondin-3	0.348919	0.0109089	1.76867e-224	0.159524	0.0339286	2.57936e-06
		DKK1	Dickkopf-related protein 1	-0.421107	0.249276	0.0911585	-0.339594	0.0383939	9.15134e-19
		FAM3C	Protein FAM3C	0.577178	0.0210458	1.38904e-165	NA	NA	NA
		SOST	Sclerostin	-0.19117	0.0261271	2.53703e-13	-0.214867	0.0864507	0.0129398
		TNFRSF11B	Tumor necrosis factor receptor superfamily member 11B (OPG)	0.0532025	0.00815611	6.89039e-11	-0.0157471	0.0258135	0.541839
		MEPE	Matrix extracellular phosphoglycoprotein	0.0332243	0.0250299	0.184381	NA	NA	NA
		CCND2	Cyclin D2	-0.400094	0.0368897	2.09042e-27	-0.159067	0.148187	0.28308
		EFNA1	Ephrin-A1	0.0278893	0.00610303	4.88333e-06	0.0403333	0.019	0.03377
		TIMP2	Metalloproteinase inhibitor 2	-0.142654	0.0200528	1.12802e-12	-0.225806	0.0623656	0.000293819
		Betas are given as standard deviation (SD) change in estimated bone mineral density (eBMD) in the heel or total body BMD per SD increase in genetically predicted circulating proteins.
		Unadjusted P-values from two-sided z-test.

## Sheet: Supplementary Data 5
	Supplementary Data 5 Mendelian randomization (MR) sensitivity analyses of the association between genetically determined circulating EFNA1 and fracture risk using alternative genetic instruments and outcomes
	Outcome	IV for exposure	OR	95% CI		P	Exposure source
	Forearm fracture
		rs7546746	0.9	0.85	0.94	4.9e-06	PMID: 37794188
		rs4745	0.9	0.86	0.94	2.2e-06	PMID: 37794188
		rs4390169	0.9	0.86	0.94	2.5e-06	PMID: 37794186
	Any fracture
		rs7546746	0.96	0.92	1	0.041	PMID: 37794188
		rs4745	NA	NA	NA	NA	PMID: 37794188
		rs4390169	0.95	0.92	1	0.029	PMID: 37794186
	First, we used a different cis-pQTL (rs4745, instead of the initially used SNP rs7546746) identified in the same GWAS of circualting EFNA1 based on the Olink proteomic platform (PMID: 37794188). This variant was initially excluded from the primary analyses due to linkage disequilibrium (R² > 0.01) with rs7546746. Second, we utilized another genetic instrument (rs4390169) derived from a separate l…

## Sheet: Supplementary Data 6
	Supplementary Data 6 The probe sequences used for the detection of EFNA1 and EPHA2 in 3D spatial transcriptomics
	Protein to be detected	Pool name	Sequence
	EFNA1	B2_EFNA1_22_Dla0	CCTCGTAAATCCTCATCAaactggggagtgctgccccaggatggg
	EFNA1	B2_EFNA1_22_Dla0	tggcacagcccccctgctggcacagaaATCATCCAGTAAACCGCC
	EFNA1	B2_EFNA1_22_Dla0	CCTCGTAAATCCTCATCAaactgtggcagctccacagatgaggtc
	EFNA1	B2_EFNA1_22_Dla0	gaatgcagtacctggctacaaacttaaATCATCCAGTAAACCGCC
	EFNA1	B2_EFNA1_22_Dla0	CCTCGTAAATCCTCATCAaatgctgcctctcctgtacctggcttc
	EFNA1	B2_EFNA1_22_Dla0	ctgggagatgctgggtcagcccaagaaATCATCCAGTAAACCGCC
	EFNA1	B2_EFNA1_22_Dla0	CCTCGTAAATCCTCATCAaacagtcagttcatctgggcatcctgg
	EFNA1	B2_EFNA1_22_Dla0	gcaagaaactgtttcttgcttttccaaATCATCCAGTAAACCGCC
	EFNA1	B2_EFNA1_22_Dla0	CCTCGTAAATCCTCATCAaactttgcccatccacgtggccccttc
	EFNA1	B2_EFNA1_22_Dla0	tctcctggagggggcatctttgacaaaATCATCCAGTAAACCGCC
	EFNA1	B2_EFNA1_22_Dla0	CCTCGTAAATCCTCATCAaacatgcctgcacagcttgtttctttg
	EFNA1	B2_EFNA1_22_Dla0	ctcagctcccactgtgccttaagggaaATCATCCAGTAAACCGCC
	EFNA1	B2_EFNA1_22_Dla0	CCTCGTAAATCCTCATCAaagtctccacttctttctccatccctc
	EFNA1	B2_EFNA1_22_Dla0	taaaggcaggaatggtgggaaaggaaaATCATCCAGTAAACCGCC
	EFNA1	B2_EFNA1_22_Dla0	CCTCGTAAATCCTCATCAaactggttggcctccttccggttgaaa
	EFNA1	B2_EFNA1_22_Dla0	ggtgaaggtggggatggcactgtcgaaATCATCCAGTAAACCGCC
	EFNA1	B2_EFNA1_22_Dla0	CCTCGTAAATCCTCATCAaaaggtgatagcttatgcctgtggtgg
	EFNA1	B2_EFNA1_22_Dla0	ttaatactgacccgttttgaggctgaaATCATCCAGTAAACCGCC
	EFNA1	B2_EFNA1_22_Dla0	CCTCGTAAATCCTCATCAaagtggccccaagacaggtttggagtg
	EFNA1	B2_EFNA1_22_Dla0	tggttcccagggctgggggctctgaaaATCATCCAGTAAACCGCC
	EFNA1	B2_EFNA1_22_Dla0	CCTCGTAAATCCTCATCAaaaaggccaggtgtggcatacaccttc
	EFNA1	B2_EFNA1_22_Dla0	gtccctctcttcagcctgtccctctaaATCATCCAGTAAACCGCC
	EFNA1	B2_EFNA1_22_Dla0	CCTCGTAAATCCTCATCAaagcagcacagtccaggcaagtgggaa
	EFNA1	B2_EFNA1_22_Dla0	gggtttgcagcagcagaagtggaagaaATCATCCAGTAAACCGCC
	EFNA1	B2_EFNA1_22_Dla0	CCTCGTAAATCCTCATCAaaatgtagaacccgcacctctgggtca
	EFNA1	B2_EFNA1_22_Dla0	gcgtggggcagcactgtgaccgatgaaATCATCCAGTAAACCGCC
	EFNA1	B2_EFNA1_22_Dla0	CCTCGTAAATCCTCATCAaatcatgggcctgaggactgtgagtga
	EFNA1	B2_EFNA1_22_Dla0	gctgcaagtctcttctcctgtggataaATCATCCAGTAAACCGCC
	EFNA1	B2_EFNA1_22_Dla0	CCTCGTAAATCCTCATCAaaagcagcggtcttcatgctggtggat
	EFNA1	B2_EFNA1_22_Dla0	tgccactgacagtcaccttcaacctaaATCATCCAGTAAACCGCC
	EFNA1	B2_EFNA1_22_Dla0	CCTCGTAAATCCTCATCAaattctttgaactccttgcccagggtg
	EFNA1	B2_EFNA1_22_Dla0	tttggagatgtagtagtagctgtgtaaATCATCCAGTAAACCGCC
	EFNA1	B2_EFNA1_22_Dla0	CCTCGTAAATCCTCATCAaaagcttctccgggccatgcttggcac
	EFNA1	B2_EFNA1_22_Dla0	ggtgtgaagcgctggaacttctcagaaATCATCCAGTAAACCGCC
	EFNA1	B2_EFNA1_22_Dla0	CCTCGTAAATCCTCATCAaaccttggactggggctggcacagctg
	EFNA1	B2_EFNA1_22_Dla0	gccggttgcactgccagcggacttgaaATCATCCAGTAAACCGCC
	EFNA1	B2_EFNA1_22_Dla0	CCTCGTAAATCCTCATCAaagtactgctccatggcagcgtctgcc
	EFNA1	B2_EFNA1_22_Dla0	ctcctcatgctccaccaggtacagtaaATCATCCAGTAAACCGCC
	EFNA1	B2_EFNA1_22_Dla0	CCTCGTAAATCCTCATCAaaatgtccacgtagtcattcagctgca
	EFNA1	B2_EFNA1_22_Dla0	gagtgatcttcatagtgcggacagaaaATCATCCAGTAAACCGCC
	EFNA1	B2_EFNA1_22_Dla0	CCTCGTAAATCCTCATCAaatgggatttgaactgttccagaagac
	EFNA1	B2_EFNA1_22_Dla0	gtatggtgtagtcctcattccggaaaaATCATCCAGTAAACCGCC
	EFNA1	B2_EFNA1_22_Dla0	CCTCGTAAATCCTCATCAaagcacagacccaagagaggggcccag
	EFNA1	B2_EFNA1_22_Dla0	gtggcgatcagcagcggccagactgaaATCATCCAGTAAACCGCC
	EPHA2	B3_EPHA2_23_Dla0	GTCCCTGCCTCTATATCTttcttccacactcggctctgctgcggc
	EPHA2	B3_EPHA2_23_Dla0	tcccttcttgcggtaagtgacctcgttCCACTCAACTTTAACCCG
	EPHA2	B3_EPHA2_23_Dla0	GTCCCTGCCTCTATATCTttgtggtgctgcggccctccagcctca
	EPHA2	B3_EPHA2_23_Dla0	gggatgctccaggagacgctaagcgttCCACTCAACTTTAACCCG
	EPHA2	B3_EPHA2_23_Dla0	GTCCCTGCCTCTATATCTttcactggcagtacggaagctgcggct
	EPHA2	B3_EPHA2_23_Dla0	tggggggctctgtctggttgatgctttCCACTCAACTTTAACCCG
	EPHA2	B3_EPHA2_23_Dla0	GTCCCTGCCTCTATATCTttctccacggtgaaggtgtagttcatg
	EPHA2	B3_EPHA2_23_Dla0	taccaggcctgagacgccattgcggttCCACTCAACTTTAACCCG
	EPHA2	B3_EPHA2_23_Dla0	GTCCCTGCCTCTATATCTttgtgcgggtcagtccgtgaggaggct
	EPHA2	B3_EPHA2_23_Dla0	ggctccaggtcgctcactgtcacacttCCACTCAACTTTAACCCG
	EPHA2	B3_EPHA2_23_Dla0	GTCCCTGCCTCTATATCTttcgcattccccagactcgggccagca
	EPHA2	B3_EPHA2_23_Dla0	agtagcgcacactggcctcacacggttCCACTCAACTTTAACCCG
	EPHA2	B3_EPHA2_23_Dla0	GTCCCTGCCTCTATATCTttctcgcggcccccgctgtcctgaggg
	EPHA2	B3_EPHA2_23_Dla0	ttcgcaggtgacgctgtagacaatgttCCACTCAACTTTAACCCG
	EPHA2	B3_EPHA2_23_Dla0	GTCCCTGCCTCTATATCTttatgcccacggctgtgaggtagtgtg
	EPHA2	B3_EPHA2_23_Dla0	gtccagcgcagctccaccttggcacttCCACTCAACTTTAACCCG
	EPHA2	B3_EPHA2_23_Dla0	GTCCCTGCCTCTATATCTttacgctgggtcctgaggtgcccggaa
	EPHA2	B3_EPHA2_23_Dla0	cggaggggggtcgtgtgcaaggcatttCCACTCAACTTTAACCCG
	EPHA2	B3_EPHA2_23_Dla0	GTCCCTGCCTCTATATCTttaccctcaggggatggcagcgtgtgc
	EPHA2	B3_EPHA2_23_Dla0	gccttcctcacactcgcaggaggtgttCCACTCAACTTTAACCCG
	EPHA2	B3_EPHA2_23_Dla0	GTCCCTGCCTCTATATCTttgcctcaaacttaaaaaatccaggcg
	EPHA2	B3_EPHA2_23_Dla0	gggcactccaagcaggggctctcagttCCACTCAACTTTAACCCG
	EPHA2	B3_EPHA2_23_Dla0	GTCCCTGCCTCTATATCTttcgtagcctgcctggcacaggcactg
	EPHA2	B3_EPHA2_23_Dla0	aggcctggcaggcatcctccaccttttCCACTCAACTTTAACCCG
	EPHA2	B3_EPHA2_23_Dla0	GTCCCTGCCTCTATATCTtttgcacagtgcatacggggctcttca
	EPHA2	B3_EPHA2_23_Dla0	aatgggcaccagccactcgccatccttCCACTCAACTTTAACCCG
	EPHA2	B3_EPHA2_23_Dla0	GTCCCTGCCTCTATATCTttcaggtgccggccacagtggccaggg
	EPHA2	B3_EPHA2_23_Dla0	cccggtggcaccacggcatggtccattCCACTCAACTTTAACCCG
	EPHA2	B3_EPHA2_23_Dla0	GTCCCTGCCTCTATATCTttggaagtgggccaggccctgcagcag
	EPHA2	B3_EPHA2_23_Dla0	gtgcatcagagccggcgatggtctcttCCACTCAACTTTAACCCG
	EPHA2	B3_EPHA2_23_Dla0	GTCCCTGCCTCTATATCTttggagagcagcgccacacaggcaccg
	EPHA2	B3_EPHA2_23_Dla0	ggggcacttcttgtagtagacacggttCCACTCAACTTTAACCCG
	EPHA2	B3_EPHA2_23_Dla0	GTCCCTGCCTCTATATCTttcgggtgagcggccccacggagcgct
	EPHA2	B3_EPHA2_23_Dla0	tcctggaaggccaggtagaagccttttCCACTCAACTTTAACCCG
	EPHA2	B3_EPHA2_23_Dla0	GTCCCTGCCTCTATATCTttcgaagtcgctgctgacggtgatctc
	EPHA2	B3_EPHA2_23_Dla0	ccacgttcagcttcacgtggcgtgcttCCACTCAACTTTAACCCG
	EPHA2	B3_EPHA2_23_Dla0	GTCCCTGCCTCTATATCTttcaggcgcttctggaagttggtgccg
	EPHA2	B3_EPHA2_23_Dla0	gggcgcaatggtgtcaatcttggtgttCCACTCAACTTTAACCCG
	EPHA2	B3_EPHA2_23_Dla0	GTCCCTGCCTCTATATCTttttgaaagtctccttgcaggagctgg
	EPHA2	B3_EPHA2_23_Dla0	tccaggtccgactcggcatagtagattCCACTCAACTTTAACCCG
	EPHA2	B3_EPHA2_23_Dla0	GTCCCTGCCTCTATATCTttcagtaaacttgagctcaatgaagat
	EPHA2	B3_EPHA2_23_Dla0	caccagggaagctgttgcagtcacgttCCACTCAACTTTAACCCG
	EPHA2	B3_EPHA2_23_Dla0	GTCCCTGCCTCTATATCTttggtgcggagccagttgtcctggtcg
	EPHA2	B3_EPHA2_23_Dla0	ctcagcctctcctcggtacacccagttCCACTCAACTTTAACCCG
	EPHA2	B3_EPHA2_23_Dla0	GTCCCTGCCTCTATATCTtttagatcggcatgtcattcatgatgt
	EPHA2	B3_EPHA2_23_Dla0	gacatcacgttgcacacggagtacattCCACTCAACTTTAACCCG
