# Supplementary material for: Identification of ephrin-A1–EphA2 signalling as a potential target for fracture prevention
Source: Nat Commun. 2026 Feb 21;17:1988. doi: 10.1038/s41467-026-69863-6 (PMC12932640; doi:10.1038/s41467-026-69863-6)
Supplement: Supplementary file 6 — Source Data [file 41467_2026_69863_MOESM6_ESM.xlsx]

## Sheet: Fig 4G
Distance to Runx2 cells on bone surface
Efna1-EndC	Efna1-Bmc
400.067	406.64
385.557	371.4
361.75	409.7
367.04	371.63
379.871	352.28
390.605	350.68
392.462	357.87
372.824	361.98
242.891	322.46
241.307	303.52
240.615	318.07
227.035	339.23
237.326	279.53
222.159	305.95
228.14	249.48
241.496	284.14
208.193	258.42
230.124	264.98
240.945	237.99
217.458	397.54
199.312	367.05
214.2	364.65
226.732	351.32
238.881	375.54
202.072	376.07
218.102	370.65
216.621	376.94
204.068	360.27
369.436	292.9
382.013	315.38
370.164	317.11
410.019	345.8
370.248	260.55
365.781	268.85
366.428	332.49
355.354	259.1
368.878	313.01
362.822	295.07
372.857	280.51
348.227	232.28
290.354	242.49
361.168	269.87
277.21	226.26
340.284	258.45
277.542	359.48
291.547	349.98
355.104	381.59
317.015	380.77
319.298	379.3
286.182	367.84
284.06	363.06
326.082	358.72
330.809	325.23
305.11	352.43
325.299	267.51
309.656	258.07
287.495	253.76
267.727	272.17
274.252	257.06
235.888	263.38
246.872	320.43
225.526	260.08
229.02	262.06
237.038	260.29
235.166	251.86
233.3	277.8
212.305	265.17
222.189	267.9
248.919	248.01
201.199	266.52
264.15	232.96
225.197	210.79
230.084	209.6
199.303	346.65
252.753	330.26
231.831	317.85
218.402	260.62
216.155	248.6
210.808	283.11
197.797	264.08
200.777	265.77
199.899	269.35
341.702	251.75
317.728	241.01
325.237	265.46
315.655	247.8
317.056	255.15
321.111	271.25
308.432	248.56
338.743	235.05
332.825	278.02
278.469	256.13
326.847	277.96
321.987	260.72
309.479	257.19
312.481	167.76
261.727	160.07
291.167	44.42
290.401	28.73
278.183	17.26
260.719	44.53
257.262	48.28
262.514	81.09
247.847	291.46
240.327	329.21
242.874	315.66
222.069	323.78
206.064	313.09
234.214	158.86
208.873	91.06
200.89	160.27
211.976	340.43
218.957	347.07
191.899	326.64
330.302	342.95
339.793	232.15
342.396	270.52
308.668	257.13
346.341	266.88
331.623	271.85
350.486	261.44
345.861	195.21
316.775	149.53
337.519	148.61
333.377	164.5
332.748	169.21
340.38	129.2
339.515	350.7
339.69	361.98
311.962	315.48
305.929	346.86
265.594	304.6
207.825	306.05
210.984	294.23
199.723	302.51
201.895	302.16
188.295	316.25
209.631	300.55
204.088	311.08
183.29	314.65
196.051	251.93
200.666	302.42
175.046	297.73
194.774	247.86
207.372	280.63
203.193	275.17
220.394	242.51
207.492	237.56
195.378	222.57
201.705	199.85
185.893	224.34
158.626	221.23
17.8541	211.65
297.186	140.09
280.858	197.18
277.378	117.06
313.555	102.32
282.501	99.44
274.421	92.27
322.593	289.52
300.323	274.18
299.217	318.74
287.937	296.65
340.609	300.27
325.394	287.96
327.93	237.43
312.822	261.95
271.932	236.67
275.707	232.15
327.682	209.53
319.899	226.49
321.111	178.27
327.708	194.63
311.552	197.03
294.765	210.56
313.192	155.61
306.099	146.39
255.4	150.94
247.271	190.64
199.341	187.04
197.562	62.53
209.724	278.95
244.343	282
234.06	272.55
265.279	260.21
251.744	276.2
205.969	250.42
235.04	240.13
251.059	246.26
175.29	244.1
175.945	242.08
179.475	233.05
205.709	50.65
212.591	37.74
246.469	39.44
224.095	300.26
211.441	272.8
195.014	205.98
191.841	164.6
185.609	21.6
218.023	244.09
180.286	302.93
191.103	323.26
248.798	310.02
170.917	298.65
214.308	303.89
186.14	267.62
189.626	297.39
213.248	287.2
197.05	292.75
125.416	171.78
46.5747	97.94
38.9573	79.14
35.8777	107.77
33.9234	122.46
40.0383	82
18.4499	100.68
31.5382	83.96
26.2508	84.68
38.4734	114.2
13.0988	123.57
23.4102	148.85
25.5754	167.12
38.1648	419.35
33.4208	375.73
17.6427	366.32
6.10602	345.69
25.5722	332.72
47.7817	348.3
15.9655	346.58
42.3698	383.35
11.6069	316.21
30.1845	288.67
22.4241	286.97
24.7808	266.34
13.5029	314.47
14.0501	321.52
28.878	304.76
33.7334	310.22
19.4804	281.26
17.4721	310.51
21.9715	192.87
51.2166	185.04
20.2671	171.04
18.2741	172.03
24.4928	170.05
25.2519	330.27
4.07911	334.62
17.6849	303.71
10.6139	319.74
20.3514	338.47
17.9121	344.62
21.8121	344.06
9.75986	289.97
12.8415	310.2
8.16569	220.76
13.97	179.79
11.1926	168.18
13.0617	259.5
26.4737	252.34
13.5005	205.99
19.229	217.39
20.4448	157.82
12.5234	233.96
23.6447	225.39
6.91121	133.83
5.62433	175.29
16.2769	143.93
13.4753	140.76
270.459	178.66
269.736	118.89
280.97	169.12
284.102	116.93
288.49	134.96
273.577	99.16
204.395	143.51
227.348	106.65
225.257	60.89
191.663	53.48
224.601	86.73
213.036	42.89
253.973	77.97
38.9442	97.24
25.8021	60.66
43.7222	92.84
45.885	82.97
28.4402	302.51
48.9911	274.62
61.2792	255.9
72.3467	259.47
58.8355	264.66
48.0769	260.9
41.8637	299.67
41.68	251.79
43.3923	275.93
40.501	291.61
103.209	283.11
31.3022	248.29
39.0476	268.82
33.5383	270.29
36.3859	239.58
23.7105	276.06
30.5945	239.27
21.6104	269.63
15.9107	252.43
39.8906	240.06
20.2274	205.36
14.5204	227.89
38.9541	237.15
17.0757	211.27
39.1469	256.86
47.801	198.89
25.5662	142.41
23.0541	131.38
4.8917	127.95
37.6082	132.6
13.7219	140.41
28.5214	155.51
19.3668	130.48
28.4392	143.51
26.1608	193.49
19.6	151.76
20.2775	172.68
11.64	129.09
291.268	147.57
120.11	93.58
138.859	41.4
136.272	40.6
149.197	122.35
184.821	133.32
182.882	87.59
197.193	264.51
207.771	262.49
169.721	253.55
132.041	258.64
175.406	248.54
200.345	245.8
152.664	195.9
198.914	194.53
221.535	187.21
233.925	157.03
244.816	158.37
239.362	146.51
214.3	173.95
246.994	164.97
257.756	133.55
261.051	152.67
238.517	115.32
114.917	125.68
107.777	51.89
119.063	251.38
117.876	244.42
133.578	263.6
151.976	247.96
140.995	249.27
176.636	233.43
159.627	219.43
173.371	205.07
190.657	212.44
178.848	209.79
120.77	215.76
148.608	164.15
118.748	217.23
178.588	166.46
170.38	196.49
135.174	193.65
104.54	170.99
119.359	181.47
152.282	151.46
127.288	148.28
161.11	189.64
110.529	149.84
128.413	179.95
161.083	112.76
144.631	114.8
122.829	112.96
113.964	205.82
119.087	181.76
131.893	175.05
150.416	125.99
154.152	220.48
109.913	223.48
173.251	223.64
127.038	222.64
119.479	228.73
166.752	223.53
185.161	198.87
22.1781	223.93
29.3357	202.95
31.9647	213.13
33.0528	152.62
36.7302	146.66
70.2005	229.79
91.2766	221.65
93.6101	213.3
27.3151	204.3
15.3988	221.75
13.3944	219.62
14.1447	236.42
12.4585	233.48
27.0035	185.63
12.8178	50.04
19.2035	28.9
20.6666	64.25
14.384	72.21
42.9575	30.89
21.5906	63.76
20.6878	36.9
14.7541	37.73
17.7209	33.76
20.2685	41.69
30.2219	50.18
27.9561	24.91
20.2538	46.97
20.7522	279.34
25.6061	293.62
339.198	261.52
329.771	252.76
352.785	267.57
366.694	137.48
300.634	100.29
319.454	151.26
310.021	125.28
216.915	81.06
247.003	144.43
230.338	359.88
259.654	391.66
248.448	375.64
211.449	363.53
231.896	380.86
252.401	386.72
235.11	402.19
237.525	359.07
299.195	365.36
188.397	274.48
191.666	292.32
182.473	287.4
192.033	311
195.103	277.31
202.732	157.58
30.6971	145.5
35.9136	162.65
11.5032	152
45.7751	143.1
57.7007	145.26
6.68506	130.07
45.2313	150.87
65.7519	137.97
30.9877	119.76
25.938	133.89
40.3472	141.75
28.9687	143.02
56.6667	112.62
63.7357	108.01
46.4166	116.39
51.4669	88.45
81.8483	316.12
54.0029	293.41
88.5227	297.6
72.0802	231.85
81.4615	187.19
68.9442	216.21
64.5764	195.41
70.9363	146.71
100.212	135.1
78.311	109.06
89.9466	117.95
92.8884	82.74
57.8483	118.47
82.184	133.55
57.3632	131.88
50.4138	48.37
64.8507	66.23
67.3004	38.67
69.8758	35.52
75.7591	239.18
53.5719	246.1
71.4534	240.07
81.5882	269.24
40.7561	257.23
59.6026	241.21
411.194	224.1
364.308	230.62
117.608	212.57
123.509	220.02
129.667	198.39
139.695	204.81
144.693	170.64
84.5647	156.21
114.335	214.42
132.076	168.47
165.707	149.36
143.611	230.54
116.302	221.17
99.1046	209.1
135.744	204.11
170.277	189.82
119.835	143.45
141.004	150.54
153.64	191.18
165.961	156.53
165.451	151.06
183.756	114.73
194.431	162.3
121.734	114.67
385.936	165.66
369.527	102.88
244.923	137.89
243.104	124.8
214.324	120.99
207.211	99.05
199.633	170.35
190.069	156.47
205.486	135.76
164.92	150.29
164.814	181.02
206.228	100.03
180.437	127.12
146.832	102.14
153.773	130.54
152.716	153.58
205.248	102.95
216.942	142.72
195.006	165.23
176.371	150.99
195.902	72.03
208.67	117.97
185.837	105.37
206.282	123.84
174.157	129.68
210.393	121.46
178.155	180.99
198.63	183.36
160.371	171.71
195.876	176.22
176.991	154.16
221.827	191.59
187.173	185.96
197.366	121.7
214.289	166.19
188.646	157.97
176.593	127.78
164.337	107.29
138.914	144.6
203.29	162.18
173.191	125.91
171.099	67.58
188.558	93.67
73.8124	63.11
103.819	71.95
107.839	96.61
101.436	65.06
70.4573	72.23
23.4252	100.06
33.1275	63.08
60.8816	50.26
27.6844	41.26
54.7882	82.13
44.281	200.7
14.8459	218.63
77.7495	184.81
13.4675	189.77
294.865	139.26
286.799	177.8
271.679	148.53
253.061	171.52
244.865	163.16
277.682	120.93
258.491	144.02
246.406	141.37
275.394	131.28
256.52	134.56
243.252	112.49
194.572	135.54
254.228	110.15
186.119	116.45
189.146	115.8
199.102	120.24
182.886	103.53
195.908	113.27
188.487	134.68
186.007	137.64
185.135	90.31
192.954	98.23
179.311	89.03
182.239	82.04
185.183	117.97
146.541	56.44
152.482	68.88
170.083	50.6
156.117	104.94
38.3416	66.79
36.0364	34.74
94.04	168.22
62.8419	180.56
30.9421	179.66
33.4938	171.46
96.6483	176
53.9485	164.88
47.0578	133.76
59.9647	135.35
21.4975	140.1
23.4983	147.56
9.098	136.33
50.6463	153.32
32.907	126.91
24.7638	132.25
313.022	153.96
300.96	133.56
294.888	124.92
296.232	105.44
269.829	198.98
304.74	102.83
276.307	105.65
265.497	120.86
256.185	104.07
190.745	117.2
227.134	97.67
220.259	104.44
214.845	83.49
185.916	83.09
204.175	106.19
250.154	70.98
185.584	103.19
201.624	108.94
237.359	104.81
171.508	110.05
199.287	103.69
217.125	58.45
222.923	241.64
242.507	196.84
216.132	243.27
225.358	231.67
197.477	234.34
222.425	156.71
211.597	158.29
174.955	166.18
184.203	139.14
186.887	138.44
213.874	112.56
184.449	129.37
206.542	102.12
195.91	47.56
225.816	108.89
160.781	308.48
162.466	311.61
164.191	221.77
166.104	240.44
158.826	236.1
16.7947	241.58
9.76193	241.34
13.3515	177.17
22.5893	181.54
22.2704	197.25
15.8789	167.16
12.8825	178.43
22.7149	205.78
13.1694	214.49
15.2664	181.46
20.1958	192.31
16.9816	192.86
15.6875	217.51
47.8683	213.73
8.41748	125.55
13.3198	133.47
9.21603	105.34
2.75029	376.28
12.4104	316.74
19.3807	340.55
31.1435	270.96
36.3256	291.26
25.3568	277.24
9.27693	256
26.3052	277.43
17.4297	261.78
15.9618	249.25
27.9326	240.06
16.5999	109.35
18.0029	93.9
10.6359	111.1
9.45097	73.3
15.5709	95.77
14.8639	70.92
18.7314	100.92
15.2866	92.38
21.0792	88.4
19.5101	59.71
26.9222	65.97
25.1624	97.89
46.8337	44.25
13.7695	79.56
11.8816	73.8
42.428	293.01
277.954	212.54
273.694	246.82
272.419	232.67
278.241	152.19
276.239	207.8
267.108	106.11
274.288	99.19
285.077	116.65
274.568	64.07
270.816	33.77
262.248	42.36
204.395	56.03
207.275	36.43
233.11	63.62
237.561	48
214.622	58.22
184.129	50.7
152.814	59.99
162.653	63.11
213.669	54.76
38.8602	33.97
45.0725	51.42
23.899	51.21
40.9355	62.36
56.1612	62.66
59.4757	199.1
96.3562	150.59
78.7259	164.6
115.133	163.16
124.642	176.02
53.4588	169.78
119.731	34.73
38.9397	33.08
57.2459	19.43
57.8274	12.27
83.8343	148.11
53.2079	205.06
46.8818	136.24
96.6612	147.15
54.1899	129.93
80.846	125.07
69.8093	136.97
102.644	107.54
73.4126	120.04
107.799	91.47
127.296	82.46
20.6625	91.11
25.6895	44.93
52.3309	72.02
53.1871	64.28
30.6616	56.11
9.80835	62.71
22.6964	58.69
54.8855	149.64
13.9435	165.13
12.813	105.64
10.8587	134.38
52.3519	148.18
37.5941	147.35
25.2197	81.68
52.1981	81.01
44.1504	116.39
31.4357	89.92
49.4911	45.97
18.9586	72.84
32.5854	33.9
31.7855	62.79
19.074	54.54
42.3503	32.4
10.6642	54.77
43.3319	52.65
29.6505	38.47
25.3832	38.46
25.5707	48.65
36.1429	43.51
33.4801	117
18.0114	112
38.3094	107.91
32.9383	101.08
25.2361	89.06
26.1435	93.92
34.1761	84.48
18.62	78.73
12.7621	73.01
25.3615	78.24
30.2429	60.29
20.2462	31.19
23.1547	45.43
41.6154	48.91
14.7932	56.31
42.5325	72.97
16.666	45.89
34.3206	26.81
38.197	132.81
45.7759	99.22
25.3292	108.6
26.3845	110.58
50.6265	90.42
31.0177	95.04
34.8288	77.95
64.9737	81.84
17.6383	9.86
26.9574	46.08
21.1679	41.17
24.3475	30.32
17.8625	13.79
40.9838	55.86
42.5993	131.89
48.7565	196.77
23.041	108.43
35.0096	103.51
14.4451	100.68
24.5029	70.89
8.43379	103.3
4.66377	169.44
6.00883	167.1
8.31656	95.74
5.56432	64.16
11.0054	70.4
27.4197	51.84
13.74	30.2
2.38281	114.99
10.1804	130.71
9.95155	124.51
16.9728	143.81
12.2914	160.99
5.28388	85.73
14.3716	141.36
7.91887	148.81
9.26686	161.54
24.3747	139.95
13.3462	141.17
8.35576	154.2
21.9683	166.89
15.0647	148.61
21.7097	141.66
17.0107	140.69
19.4417	83.64
17.8034	131.89
14.097	102.91
18.2498	153.15
14.7331	180.68
27.1885	158.74
16.026	169.45
26.0334	105.55
20.7358	139.47
17.7226	147.11
9.76479	316.9
22.9512	318.65
33.8746	186.38
25.4055	226.75
9.66026	224.29
34.4234	167.34
26.3351	180.64
22.1056	134.71
31.7645	126.47
17.3608	222.41
29.1905	161.57
25.8721	183.64
21.1275	190
36.8218	202.67
17.4625	186.93
36.6309	196.74
30.8332	186.5
17.1732	170.34
32.3678	197.42
22.2859	153.96
19.1925	135.34
49.0195	145.35
48.3729	98.81
12.3094	180.43
29.0975	316.09
14.0079	327.26
26.238	335.9
33.7646	335.51
24.3867	344.93
21.6787	338.48
32.6001	358.96
31.7645	388.84
35.5759	281.35
23.844	277.98
31.4925	256.34
30.0691	272.35
40.8703	232.63
67.0261	286.92
44.8181	308.81
70.2904	286.82
58.2415	263.45
39.6692	247.64
58.0921	13.59
47.9657	123.67
41.5492	66.03
19.7548	33.58
44.4059	41.02
31.8718	31.94
21.8858	47.19
16.5896	38.8
14.7935	29.31
45.8904	29.08
31.2449	60.45
12.5652	58.63
19.8043	71.09
20.9028	44.52
3.19039	50.82
31.5571	135.77
22.4647	81.24
12.3119	28.12
18.0119	32.12
18.4609	51.49
19.1839	33.34
19.375	46.98
294.086	82.73
261.777	139.44
286.538	136.99
285.867	64.42
263.373	55.57
257.069	56.2
243.934	56.36
267.133	105.33
261.906	23.57
218.105	47.9
247.934	93.52
224.197	43.13
225.295	72.71
235.558	72.64
230.428	37.1
211.93	45.64
250.496	51.87
214.995	40.93
190.556	56.9
246.192	169.48
221.136	196.57
209.52	154.24
229.743	164.77
219.906	200.77
232.037	203.99
238.335	189.71
227.229	202.36
204.166	214.73
241.605	67.41
230.985	90.4
224.776	131.4
235.267	122.15
226.052	120.8
228.352	139.6
229.696	166.17
215.863	20.88
202.012	104.22
211.288	163.49
211.759	168.03
202.396	155.55
188.531	95.51
191.162	113.34
189.913	171.82
201.328	135.05
219.778	129.08
219.467	153.34
208.94	168.29
149.707	99.2
211.562	102.69
198.15	246.48
195.122	295.65
212.514	221.21
198.942	270.67
204.696	252.08
187.006	139.85
203.557	150.89
40.9795	161.06
40.719	218.27
36.9057	171.13
126.318	221.1
46.3794	210.6
136.938	134.71
38.7897	128.65
24.6619	150.6
43.9492	139.02
17.1369	155.1
31.4092	138.53
13.1451	173.05
13.9617	165.87
13.721	177.54
29.0773	162.2
24.6167	177.93
15.0652	164.98
14.0432	185.29
35.5624	204.31
13.2468	174.51
18.8911	162.33
13.4121	189.6
8.18631	186.81
24.3847	180.22
18.3286	164.23
37.0216	167.07
39.3592	148.78
18.3429	144.77
25.9854	141.16
35.5363	114.99
26.4748	142.85
33.9403	321.77
14.6424	318.39
40.9995	362.73
6.68931	297
16.674	277.43
33.9351	282.65
25.7571	301.36
22.6411	296.2
21.7931	246.78
1.90856	256
26.4537	269.68
14.1925	230.08
30.7548	253.12
23.6959	244.04
19.0704	220.66
18.397	204.1
8.27499	210.06
13.8677	194.42
12.666	209.66
26.7885	211.53
15.0765	272.39
21.764	274.55
9.42945	87
17.2876	95.12
19.391	109.74
302.548	12.06
296.497	75.18
296.609	52.06
296.536	82.23
285.746	56.18
293.88	30.26
268.706	91.58
311.024	76.77
256.404	27.23
256.608	55.15
240.14	67
246.67	56.74
268.543	52.32
265.178	47.93
247.994	57.19
266.065	123.36
284.894	20.35
253.318	145.6
256.207	54.1
239.931	63.1
273.859	48.85
233.907	103.11
260.467	43.51
232.859	108.28
242.839	98.72
237.753	103.7
262.663	235.62
280.394	243.78
291.943	40.09
281.073	46.85
263.671	83.42
288.145	112.41
239.554	112.4
245.642	161.05
253.771	161.8
264.531	116.54
286.771	121.7
224.992	131.51
232.894	114.69
242.669	160.82
254.641	129.85
243.579	135.9
258.644	136.58
250.576	104.79
215.993	107.58
211.991	118.3
224.762	98.41
221.993	126.9
229.13	68.28
273.923	82.46
208.437	112.67
220.264	112.32
205.18	127.59
206.976	62.11
203.561	116.3
222.548	138.51
206.061	127.02
215.375	127.77
196.623	116.41
218.966	261.67
224.28	320.46
239.411	292.95
222.387	165.16
191.18	198.38
217.227	158.51
222.069	113.11
243.347	188.13
215.51	187.17
199.302	172.22
181.715	184.43
229.339	158.01
191.615	159.84
245.211	165.06
261.663	189.35
196.326	232.55
213.661	146.85
182.9	169.6
198.612	183.33
198.36	166.85
258.321	159.64
230.956	174.89
244.851	182.49
250.648	180.56
210.505	178.75
190.526	228.03
207.746	172.82
215.606	170.6
210.766	168.52
195.54	161.04
226.553	165.14
237.104	135.41
201.008	140.13
182.213	143.21
216.998	125.91
239.927	119.16
182.633	118.19
193.938	105.85
191.907	123.44
198.426	104.89
195.729	97.04
193.73	96.94
204.093	108.74
229.681	96.08
184.83	97.89
213.885	99.3
218.013	102.94
165.85	106.79
195.77	342.61
163.416	383.6
201.561	335.81
221.227	358.05
175.42	342.97
190.315	348.28
202.182	339.16
212.604	360.7
135.737	338.67
121.05	322.73
150.753	317.12
135.372	331.14
123.495	227.29
171.821	227.6
137.813	279
177.007	200.69
161.152	202.81
145.07	264.23
184.965	273.02
162.563	256.08
184.336	259.25
125.804	210.34
144.741	252.02
184.205	257.62
151.156	232.4
164.347	242.97
157.227	259.94
171.859	234.86
160.218	268.45
159.96	259.26
139.203	234.64
164.237	256.7
158.028	240.76
137.277	227.83
156.859	211.91
171.851	211.68
130.135	150.86
23.5412	159.01
9.89977	37.46
35.1526	60.03
31.5121	96.33
22.0196	79.69
5.45411	103.06
20.3597	110.44
11.0212	122.47
99.9658	91.25
89.9512	25.2
87.0915	72.59
87.4879	65.59
65.8882	85.57
61.4839	94.53
69.5748	90.74
84.8946	99.22
80.5459	108.91
68.3803	112.63
70.6852	110.71
112.724	110.28
13.3299	52.67
14.5499	105.75
344.243	76.9
342.806	95.34
351.876	85.75
333.359	82.56
342.209	43.67
332.714	50.65
312.111	56.82
319.716	64.96
348.071	48.54
359.468	56.35
336.111	109.96
376.91	121
335.643	121.41
354.608	125.74
376.291	137.46
388.391	139
314.606	130.61
307.835	143.27
386.922	125.85
338.479	80.4
319.128	91.23
341.936	96.46
341.703	54.26
323.768	134.37
369.061	130.78
310.878	89.84
330.954	73.27
339.23	110.05
333.034	118.21
319.159	126.56
329.705	104.74
336.133	111.11
378.941	126.86
347.422	8.35
356.995	69.56
320.057	142.33
311.701	147.72
329.308	147.05
293.677	144.82
317.189	110.2
300.977	131.7
283.687	176.51
318.122	177.99
324.357	138.37
329.381	158.14
354.69	156.84
310.04	179.38
339.287	168.66
276.866	157.59
279.586	158.95
295.528	173.55
284.967	204.28
303.273	125.29
319.974	170.63
327.457	148.72
281.071	67.69
287.518	96.86
263.614	90.63
263.655	163.13
278.476	152.1
304.303	160.6
294.802	185.49
323.218	181.59
289.232	110.06
306.246	50.26
335.957	123.11
250.594	137.88
280.26	86
256.641	93.03
255.903	102.36
263.546	47.54
261.573	51.24
289.388	52.09
297.533	67.18
248.757	79.87
286.768	75.35
242.992	101.03
261.893	95.24
267.892	117.65
244.694	107.31
237.527	107.04
225.669	56.62
270.99	56.89
245.176	204.57
262.372	152.78
277.82	158.27
262.071	239.1
253.07	172.68
247.498	176.68
253.302	189.54
233.743	183.41
259.125	188.11
278.69	199.52
246.74	212.83
243.155	241.83
226.663	224.03
235.527	242.78
247.913	159.76
237.677	159.75
247.443	151.76
250.838	217.15
217.854	175.02
227.538	224.61
187.373	231.89
206.489	133.31
216.909	107.66
215.661	91.88
202.57	101.36
181.032	86.37
234.54	105.64
176.461	108.63
166.502	104.83
200.009	80.84
220.886	58.29
212.526	64.9
238.699	50.9
193.158	43.79
180.867	75.41
173.624	78.29
173.748	48.55
168.226	24.56
203.381	238.9
154.884	254.73
168.681	242.13
169.593	287.18
210.07	251.54
207.536	256.66
206.863	263.17
174.208	303.6
240.265	283.21
229.21	294.04
197.185	276.48
73.339	278.37
75.3247	266.38
93.0857	277.16
98.4959	279.84
85.0237	277.92
91.932	262.65
150.776	254.65
153.045	176.67
89.9086	160.92
79.9249	156.91
120.794	71.24
152.048	81.48
402.235	63.73
434.833	87.11
399.653	92.82
407.951	89.61
391.696	62.26
421.98	46.23
362.224	86.72
386.736	57.49
391.111	368.01
362.37	387.29
371.965	414.95
373.709	388.33
382.6	362.17
339.193	367.57
390.234	366.51
391.909	417.56
363.582	125.09
331.224	73.63
365.135	126.27
329.214	176.16
364.729	183.69
334.885	136.49
340.032	180.52
344.519	187.8
375.312	140.83
341.878	69.23
344.433	107.34
351.309	343.95
365.926	180.48
331.516	198.22
363.555	180.73
329.73	203.31
306.667	125.48
325.402	121.66
336.978	146.42
348.553	148.73
357.884	113.9
339.021	107.04
335.013	96.02
167.674	117.03
180.642	126.77
163.604	108.87
174.357	111.42
106.09	158.3
145.795	161.64
127.528	154.22
167.725	129.23
172.977	200.07
179.591	191.73
162.92	114.29
146.16	140.86
170.851	152.03
150.927	119.2
173.594	137.4
186.095	77.4
118.929	92.55
109.587	103
189.012	74.76
180.253	79.46
127.162	56.19
144.169	69.3
139.714	74.97
155.088	48.91
169.673	70.06
169.767	58.08
160.595	53.4
178.598	53.84
148.28	61.45
119.479	56.98
119.549	54.11
101.27	34.07
93.1666	53.46
84.1348	71.13
85.5327	57.04
87.0976	42.11
75.9234	28.44
102.861	28.5
119.494	42.81
104.903	48.97
110.794	35.42
69.8066	42.23
68.8626	46.49
68.9024	155.96
254.386	145.6
249.342	158.84
197.729	112.4
198.818	86.17
199.268	91.7
201.367	39.96
175.891	38.89
176.009	90.1
196.391	49.24
155.873	41.17
184.181	25.38
198.088	48.57
185.79	48.39
193.629	39.06
191.577	65.79
193.578	35.14
130.591	35.61
132.066	39.34
170.516	47.91
169.048	54.75
168.042	24.21
176.082	135.68
95.2428	163.95
86.0247	177.29
113.303	204.74
96.7363	196.8
71.7558	199.5
89.2767	127.82
97.1455	101.91
96.6581	114.46
79.0389	127.01
83.6022	143.15
67.0928	162.6
76.5932	61
81.6851	71.79
25.9675	79.46
244.145	67.93
244.366	75.4
231.791	111.95
230.669	64.51
206.68	95.68
206.582	70.18
225.536	183.96
191.82	191.63
174.087	185.52
178.499	192.33
185.996	207.25
223.738	204.27
214.416	230.74
181.211	238.89
203.54	198
198.416	201.63
193.915	192.48
162.46	123.51
157.733	177.56
158.353	90.63
152.124	113.29
140.11	167.63
139.151	77.62
157.314	194.56
130.124	159.16
134.151	176.94
151.671	144.35
139.192	189.79
134.122	155.3
120.792	161.95
113.35	166.63
104.413	117.84
114.258	191.92
97.9654	160.95
33.4492	99.11
62.3121	105.04
83.9353	70.26
12.6688	81.55
68.02	86.46
36.5649	77.15
79.5549	105.92
87.5553	76.7
76.1452	65.62
52.598	82.05
72.4182	108.43
82.8604	104.21
34.5589	129.79
60.931	93.98
79.2348	96.95
81.7228	40.5
88.9714	62.79
79.9886	87.92
42.6889	113.19
58.2323	135.54
55.7477	141.12
45.9258	78.92
68.3424	95.21
48.8421	46.17
44.3224	108.94
25.2836	148.41
81.1174	111.54
92.6921	124.4
66.3559	46.3
51.7794	96.93
50.0158	43.15
43.1929	43.4
82.6089	34.79
59.1034	48.81
44.9647	35.22
51.154	40
72.5628	54.58
46.5246	46.28
70.7818	55.43
58.8096	31.67
23.9793	21.74
13.714	48.63
52.8718	264.42
32.3436	270.74
24.7228	261.13
49.0907	268.74
53.5825	269.56
49.4152	282.2
26.8052	290.97
28.5547	277.83
55.3738	252.95
30.9796	244.02
58.3527	207.92
43.8591	215.94
21.5055	173.74
48.0456	212.6
64.9328	227.02
33.34	232.38
66.1884	149.66
29.2139	182.98
54.6926	179.35
49.8972	172.58
59.1138	188.78
63.1774	216.73
34.2892	157.7
55.5541	210.16
69.8224	233.13
66.018	193.19
41.9232	222.23
34.1651	214.6
63.6809	239.51
69.2309	219.03
85.2658	229.58
25.0325	218.38
64.8001	224.09
209.191	209.85
167.623	237.12
183.186	177.79
206.852	168.32
198.957	222.54
214.616	204.19
198.063	211.33
170.723	202.87
204.193	201.88
181.105	227.22
190.492	232.12
159.101	218.96
169.083	192.96
147.221	106.6
153.929	82.4
161.194	111.74
145.204	92.58
151.227	129.98
138.674	79.71
18.6379	113.55
27.8606	91.96
28.1843	110.03
13.9704	87.88
26.7803	105.14
30.5414	95.05
25.7374	109.09
23.5844	34.82
18.5507	275.05
14.9872	289.42
22.8653	242.44
46.9	288.64
26.5457	280.48
25.3435	242.7
10.3545	251.96
29.9823	273.86
6.31292	302.64
9.94096	311.23
23.6032	303.15
29.9959	230.49
14.6198	216.2
8.30837	237.52
11.606	197.87
24.4647	213.25
21.0001	199.98
27.2461	189.32
18.5117	216.96
28.8053	236.14
37.5873	99.16
40.3903	97.3
27.484	101.82
29.6554	427.53
18.3153	364.82
47.4365	358.06
8.81655	403.02
43.3454	355.85
51.1357	353.88
38.9937	380.38
12.8778	366.33
18.2002	411.13
13.4234	342.3
3.20564	323.1
7.54633	381.54
9.23095	351.27
7.72436	373.88
213.088	331.34
202.06	338.08
217.238	266.24
218.739	252.52
212.557	225.37
214.832	226.11
199.239	294.85
196.912	288.16
213.243	256.47
202.404	149.33
191.937	171.63
185.466	164.48
180.574	187.97
175.908	217.97
206.27	159.07
175.584	153.69
166.165	280.92
153.104	289.24
160.392	210.6
174.617	190.53
161.697	230.73
152.83	180.41
196.699	179.25
188.125	215.64
158.39	182.79
157.879	277.76
179.107	242.69
144.31	203.84
142.097	189.46
136.877	236.18
162.553	203.98
128.566	150.74
63.9072	170.73
120.248	145.16
111.956	180.23
104.751	142.93
103.605	200.72
22.2685	157.19
18.1815	145.57
12.59	106.85
50.2386	132.03
40.1871	125.18
24.1187	107.95
66.2121	134.57
11.8527	128.32
13.798	41.91
64.7879	32.31
12.0668	123.2
14.558	80.25
69.6768	86.22
57.9246	27.06
59.2462	16.11
43.6964	22.69
29.4682	37.63
45.4599	32.76
27.8741	36.01
15.5974	44.33
29.2329	24.4
29.7782	44.31
67.4668	20.4
72.675	41.63
56.2204	129.88
56.921	89.37
49.8197	150.64
23.9159	162.46
26.3599	112.65
16.8878	125.04
15.9838	112.95
22.3219	114.84
6.92124	84.29
34.3064	97.74
11.32	42.89
32.3599	35.67
22.9831	86.91
10.6296	62.67
24.2841	115.04
13.5378	84.42
24.5487	48.35
28.3594	96.76
23.7836	107.46
12.2849	47.94
16.0108	108.39
22.7095	96.13
26.015	30.37
39.173	120.61
23.4511	45.62
27.5981	36.96
20.0099	69.76
32.4313	42.61
28.2737	60.94
22.0725	19.34
26.3174	106.58
15.586	75.67
39.162	78.2
38.1144	80.07
40.3901	49.22
49.3895	72.33
17.9411	70.25
54.7291	81.47
41.9877	76.05
34.3804	78.72
28.4538	57.78
34.7225	64.83
26.4889	89.6
24.8322	93.16
20.3477	78.2
19.381	94.36
12.424	60.43
16.1945	39.51
20.5211	28.97
20.1714	52.27
35.4633	64.23
41.7214	112.71
30.5092	76.89
18.6054	86.08
37.0738	76.54
27.2609	82
38.2269	92.01
11.4464	103.07
48.0857	196.9
11.9595	183.55
13.369	142.69
15.6832	134.08
10.2952	190.8
23.2885	134.12
33.1925	110.08
22.0184	117.02
32.377	133.44
35.6734	119.31
35.1414	174.67
11.1282	167.87
35.5006	170.65
44.8537	148.53
224.459	175.87
240.356	169.38
245.188	163.15
233.607	139.19
231.317	112.35
222.12	220.78
204.469	191.7
201.63	200.83
195.51	207.09
183.178	210.19
155.89	183.38
164.341	199.51
158.261	209.02
191.419	217.47
169.329	231.46
176.801	223.69
157.276	218.45
163.468	235.37
158.175	241.88
187.175	180.73
161.92	178.23
162.348	174.38
141.557	173.73
148.595	186.18
164.35	177.08
143.79	142.1
148.036	162.46
165.322	161.07
147.871	156.6
145.285	168.93
167.192	156.73
127.439	161.29
134.277	180.84
132.85	176.56
127.013	141.14
143.869	142.33
131.628	31.75
119.511	131.02
139.225	71.76
129.362	65.12
113.742	131.97
98.8203	139.63
138.557	120.21
119.659	135.46
128.792	132.05
104.368	306.77
94.3677	254.59
26.8523	265.43
17.9165	312.78
15.0503	322.19
39.1385	220.98
8.45439	178.69
12.197	172.36
34.8482	170.31
45.8407	217.43
34.9285	213.47
40.1784	181.45
45.7283	196.14
13.2974	244.45
27.9221	189.65
15.107	185.81
26.2315	175.65
22.6027	205.43
9.02643	186.88
8.04672	251.42
4.60491	232.68
9.4398	239.12
17.2178	192.89
11.7065	170.63
7.47366	187.43
16.5533	259.24
214.93	164.47
252.691	231.87
242.341	237.42
233.344	178.75
229.572	229.46
221.77	199.97
209.729	115.94
265.905	140.79
238.75	145.83
243.675	160.79
269.095	155.35
232.686	162.07
237.609	165.6
231.062	60.05
251.6	337.38
246.796	344.57
238.278	243.42
265.716	257.92
240.601	307.02
231.211	298.92
253.609	275.03
258.298	241.59
241.732	329.97
226.854	314.96
216.815	300.84
241.704	296.54
174.24	164.98
247.013	37.73
221.827	69.48
220.396	65.21
199.215	70.13
164.572	124.19
164.224	375.21
186.872	368.33
191.899	402.85
196.28	369.45
211.105	377.75
193.543	364.15
195.174	332.6
196.015	339.51
218.812	360.82
180.846	328.38
171.093	331.87
175.515	280.97
228.072	274.34
157.938	286.07
165.138	273.91
154.144	296.64
186.451	294.6
179.586	322.09
218.509	315.17
178.29	309.11
154.196	200.8
170.191	264.43
196.781	204.1
212.91	190.02
146.038	176.33
169.212	221.37
173.818	222.15
209.623	195.43
141.407	187.68
151.915	245.09
184.001	203.55
194.002	91.32
175.741	93.87
203.832	101.14
172.683	106.22
177.403	109.26
197.549	106.92
133.846	109.57
180.434	110.29
180.934	84.58
144.655	95.08
151.878	93.72
162.703	99.34
115.258	90.96
116.707	107.42
161.998	104.68
165.235	67.17
128.868	101.56
167.208	59.47
167.025	269.55
130.14	236.55
142.463	266.04
149.308	253.91
149.001	274.4
169.394	253.06
181.166	256.44
197.72	288.01
198.383	300
133.566	226.66
183.913	265.87
137.891	177.48
171.765	178.96
157.569	215.92
180.995	232.25
173.142	231.77
177.234	255
170.575	226.08
155.534	225.83
148.234	229.21
14.2092	228.44
27.8718	120.19
24.5583	142.09
7.17787	170.01
24.9939	121.77
35.9139	125.16
31.8483	117.82
17.1054	204.15
24.9491	153.43
17.7646	184.48
14.8054	191.64
34.308	139.88
11.0253	113.98
25.2537	134.54
22.9409	96.61
52.3416	53.32
20.75	47.59
55.5421	66.29
81.3014	64.45
74.7397	89.25
113.418	64.61
14.1944	83.34
76.8589	57.39
95.2143	40.77
79.2012	38.58
106.115	79.37
79.7352	47.77
107.344	33.03
27.8577	102.99
111.823	49.71
26.357	58.04
112.611	28.85
34.789	34.73
114.863	26.54
121.048	85.9
131.185	50.83
348.619	88.79
298.096	57.23
317.987	66.86
335.981	21.02
262.327	30.19
313.796	193.33
320.519	210.42
328.462	204.88
285.857	196.83
266.415	238.11
264.683	222.1
288.737	214.24
248.807	227.47
295.549	196.3
284.644	183.51
242.663	198.7
257.696	132.24
261.858	172.47
251.289	164.46
243.005	116.5
254.833	119.79
247.196	138.29
217.673	151.42
206.533	158.24
218.58	136.47
236.364	139.18
228.326	142.96
213.429	134.57
255.194	73.65
267.527	154.68
227.374	171.34
268.535	148.06
212.191	152.9
220.079	62.31
218.873	128.9
241.541	104.35
241.117	86.75
245.75	98.01
259.758	97.05
[truncated: 11,701 more rows]

## Sheet: Fig 5A
Publicly available data of total body BMD for the EphA2-/- and control mice were downloaded from IMPC January 31, 2025.
females		males
EphA2+/+	EphA2-/-	EphA2+/+	EphA2-/-
57.5	51.4	54.1	53.7
58.7	49.3	61	54
57.2	49.4	55.4	50.2
57.6	50.5	60.2	55.3
60	48.4	56.3	54.4
52.3	53.2	58.4	52.1
59.5	55.5	64.4	50.9
59.2	52.2	55.5	55.3
53.7		53.2
56.2		60
56		53.8
53.8		63
55.9		53.8
59.3		56.6
55.7		59.8
59.2		59.2
60.9		56.4
46.7		60.8
62.5		61.1
60.6		52.9
59.1		59.7
62.7		59.7
55.7		59.6
61.1		57.1
56.2		59.2
59.7		61.7
52.7		63.7
60.2		53.3
63.1		60.8
58.1		53.9
55.7		51.7
59		53.5
57.4		61.5
57		54.7
50.5		55.5
62.9		56.1
64.3		59.2
56.1		59
53.7		54.4
60.5		64.2
55.5		54.2
50.5		63.6
54.7		55.5
63.6		57.8
59.7		50.1
46.3		59.5
60.8		62.5
59.4		54
50.3		54.4
53.4		48.7
59.3		61.3
51.1		59
62.4		52.6
53.7		64.8
55.7		65.7
55.8		55.1
58.9		59.2
52.8		58.8
57.7		63.4
63.4		56.7
62.9		50.3
61.9		61.6
60.2		51.2
62.8		59.3
60.7		53.6
57.4		52.1
61.7		58.6
58.4		58.5
58.3		64.9
59.3		52.2
60.5		56.8
61.4		54.6
60.1		61.1
59.3		66.6
59.5		53.5
61.5		61.3
61.4		61
57		56.7
56.4		58.7
52.8		59.4
55.1		54.9
60.2		58
61.5		60.6
60.4		56.5
58.6		60.5
58.8		66
61.4		57.6
55.8		60.8
57		58.2
56.7		58
56.6		59.3
62.4		60.4
58.2		54.5
44.8		53.2
53.5		58.4
56.8		58
60.8		54.7
57.5		58.2
59.4		60.3
56.3		69.3
49.9		54.4
56.8		58.4
59.7		57.9
53.5		59
56.5		61.9
62		62.1
55.7		55.9
52.5		59
56.2		62.5
55.6		51
53.1		48.7
57.9		62.1
57.5		56.3
66		62.9
55.7		58.4
49.5		52.9
58.4		59.3
60.3		57.3
59.1		62.5
59.2		53.8
54		56.9
56.7		62.9
57.3		60.3
55.4		56.2
53		57.9
59.2		58.4
55.4		60.6
54.8		60.5
59.5		58
62		61
56.4		62.9
61.1		53.7
60.3		55.2
59.1		58.5
58.5		57.8
51.8		60.2
62.7		59.1
58.9		62.9
58.7		53
55.8		60.2
61.8		52
53.2		54.7
52.9		62.1
58.1		61.6
49.4		61.5
53.9		53.1
54.3		49.9
57.2		62.3
55.7		58
58		59.5
55.5		56.4
55.2		59.3
58		60.4
56.8		55.6
51.9		53.8
61.7		57.9
58.3		56.3
64.1		58
56.1		62.6
57.9		58
54		53.7
61.1		62
56.8		60.4
61.1		58.2
59.6		52.7
53.6		63.9
51.8		64.9
58.7		61.3
50.8		65.7
54.5		56.4
52.9		58
56.6		57.2
55.2		58.8
52		62.3
56.8		56
55.8		53.5
55		60.3
56.1		61.5
56.1		58.5
49.5		54.9
55.9		58.6
57.9		62.9
63.4		55.7
56.2		56.2
57.7		62.4
62.3		60.3
61.8		63.3
64.3		56.5
54.2		51.9
56.4		56.3
58.4		51.6
56.1		59.3
60.7		59.7
59.3		63
63.1		61.6
61		64.7
59.7		65.4
54.5		65.7
58.4		55.7
60.7		59.4
59.4		59.5
54.8		53
55.4		67.6
49.3		61.2
57.8		59.4
60		55.9
60.5		65
54.2		54.9
58.7		56.6
59.8		58.2
52.8		59.2
58		52.9
59		60.6
56.1		66
58.7		55.7
63.6		58.7
57		57.9
50.6		61.1
61.7		63.9
60.7		59.1
60		55.7
54.8		59.9
55.7		56.9
63		58.4
58.8		54.5
56		67.3
50.5		64.8
54.4		62.3
52.9		59.3
55		67
56.1		62.2
58.5		54.6
53.8		55.2
48.8		62
62.3		62
54.9		60.9
53.4		61.6
54.3		56.4
50.4		57.1
53.9		54.9
49.3		60.1
61.2		50.5
63		60
54.1		60.4
57.6		63.3
60		53.9
57.9		64.6
59.1		58.6
57.3		53.3
60.5		56.6
57.4		58.5
52.8		54.3
60.5		54.3
55.7		57
54.8		59.1
61.9		63.2
54.2		57.1
52.3		63.4
56.2		61
62.9		60.1
53.7		59.5
48.4		66.4
55.1		59.9
54.5		56.2
53.1		61.7
64.5		57.4
53.9		57
63.9		66.7
57.6		59.1
61		63.2
60.6		62.9
57.9		59.9
55.9		59.2
59.5		55.3
54.1		57.2
50.4		65
51.5		54.8
57.7		56.6
59		58.3
63.8		55
50.6		53.2
59.1		61.1
53.7		61.6
48.8		55.1
55.3		54.5
59.9		58.5
57.5		55.7
55		64.9
58.1		65.3
52.4		52
57.4		59.1
55.5		61.3
55.5		62.2
57		61.7
55.9		61.6
60.4		63.9
56.6		58.3
56		56.9
58.6		58.7
55.5		51.8
56.4		55.9
59.3		61.3
57.4		49.4
59.4		52.9
51.2		61.7
57.2		57.2
60.3		62.4
60		62.6
54		59
57.1		54.1
58.5		60.1
53.1		61.7
55.1		52.3
58.8		60.6
57.6		52.1
57.4		58.8
51.1		63.5
56		59
51.6		60
56.4		61.1
48		58.2
60.9		58.4
60.5		57
56		49.2
60		60
60		57.3
58.6		55
49.1		60
52.7		60.5
63.2		60.6
59		59.6
59.7		61.8
58.9		56.7
56.5		61.3
63.1		61.5
57.1		61.8
58.7		60.3
52		59.6
61.8		65.9
58.7		52.4
61.6		58.6
58.8		63.7
58.2		57.7
59.9		55.3
62.4		65.2
60.5		59.8
57.8		54.7
51.1		55.1
57.1		56
59.4		59.4
54.5		57
63		59.5
61.5		54.2
48.5		52.1
55.4		57.9
52.8		66.9
59.6		59.1
58.3		52.2
55.4		60.9
54.9		63.8
60.1		55.1
55.4		60.9
57.4		54.5
56		65.5
51.3		59.4
58.1		57.4
59.7		58.9
53.9		54
49.5		54.3
63.5		59.5
62		59.4
49		62.2
48		58.3
54.4		57.4
60.3		56.5
64.4		61.6
59.5		57.8
59.4		58.1
57.5		56.9
62.6		60.7
51.1		66.2
55		60.8
56.7		50.3
56		60.5
61.8		56.3
51.5		62.9
53.8		51.3
59.1		62.3
59.4		59.3
54		63.4
57.6		52.8
61.1		59.1
61.5		54.4
52.6		61.4
60.3		59.1
52.5		59.8
49.8		57.5
52.9		62.9
55.8		61.8
54.5		55.2
52.7		54.5
60.5		60
60		61.9
53.2		49
50.8		54.4
56.5		57.2
51.4		55.7
51.2		54.9
52.1		54.7
57.4		61.2
58.3		55.5
51.7		61.7
55.2		58.6
56.5		58
59.2		52.2
56.7		59.3
56.7		56.1
56.5		58.9
55		51.9
63.3		59.8
61.6		57.3
63.1		62.5
51.7		56.4
60.9		58.1
54.2		57.6
52.8		52
48		58.7
61		54.2
55.5		56
55.1		62.2
60.6		59.8
59.6		57.9
57.8		58.7
47		58.8
56.9		56.8
57.8		57.1
62.6		58.5
59.2		61.3
58.7		61.5
58.5		62.5
59.7		60.6
62.6		59.1
59.6		65.4
56.8		56.4
57.1		64.3
52.4		53.3
61.4		55.3
59.1		60.1
56.5		57.5
51.8		60.3
57.8		57.5
59.2		56.2
54.5		58.5
50.9		52.4
56.6		58.6
59.3		52.4
50.5		52.9
56.1		60.3
58.8		59
58.1		59.1
55.3		62.2
55.7		60.4
57		54.6
57.1		54.5
62.2		60.3
52.7		54
58.7		62.4
56.7		62.6
59.6		58.5
		49.4
		58.5
		57.6
		64.1
		56.9
		61.1
		58.8
		55.4
		54.7
		55.9
		60.4
		59.2
		53.4
		61.6
		54.8
		62.7

## Sheet: Fig 5B
Publicly available data of total body BMD for the Efna1-/- and control mice were downloaded from IMPC January 31, 2025.
females		males
Efna1+/+	Efna1-/-	Efna1+/+	Efna1-/-
47.3	45.5	45.2	53
48.9	44.8	57.3	51.3
49.2	46.6	41.2	48.6
52.5	50.8	48.6	51.1
50	45.1	53.3	49
51.5	46.8	56	50
49.7	48.7	51.1
50.5		57.9
52.1		52.6
47.7		50.1
50.9		50.4
48.5		54.5
49.7		46.7
50		47.6
52.2		49.5
50.9		47.6
49.1		52
47.7		48.7
53.4		54.8
49.9		49
49.7		50.9
51.2		49.7
51.2		51.7
51.1		48.6
48.3		47
50.9		50.1
48.2		47.2
49.5		52.6
50.9		50.2
49.6		51.6
50.1		53
51.7		45.6
47.1		48.8
49.3		51.9
49.2		59.2
47.5		46.7
54.3		47.5
52		47.4
48.5		51.1
49.9		51.7
52.1		48.3
51.2		52.1
49.5		51.8
49.9		52.3
50.4		55.2
49.6		55.8
48.3		51.3
48		47.4
46.7		52.7
44.9		48.1
51.1		48.4
48.1		51.1
48.2		53.5
51.4		53.2
47.3		52.4
49.2		47.6
48.1		55.1
50.1		49.2
51.8		46.9
51.9		54.4
48.7		50
50.3		53.4
50.1		42.9
48.6		52.5
49		48.3
51.8		51.7
49.9		54.8
47.4		50.8
48.8		51.5
48.8		52.8
51.5		55
46.8		47
45.9		50.1
48.3		50.5
47.9		49.9
48.3		49.8
47.9		51.6
49.3		54.6
46.7		51.1
47.7		45.3
49.1		53.9
50.3		49.3
50.3		54.9
45.9		53.9
53.2		52.9
47.7		46.3
48.7		46.3
48.4		46.5
48.6		50
48.7		51.3
49.1		50.4
56.5		48.5
49.3		48
47.6		49.6
49.2		47.6
52.3		45
48.9		50.1
47.9		54
49		48.9
52.8		51.2
48.5		52.4
47.3		51.6
48.9		48.8
49.9		50.4
51.7		49.5
47.3		50.6
46.4		46.5
49.1		47.8
52		54.1
46.6		50.2
52.9		47.8
51.6		48.4
49.1		47.4
50.9		48.6
48.5		47.7
52.5		48.3
49.4		49.7
50.4		46.4
49.2		52.2
53.4		45.3
49.6		51.7
48.4		52
52.7		51.9
48.4		51.3
49.2		48.8
47.6		51
50.4		51.2
49.4		52
47.4		50.4
49.9		53.5
50.1		54.2
47.3		55
50.3		51.3
48.1		53.1
45.5		50.9
52.6		49.8
47.7		47.9
50.1		53.5
53.8		54.4
44		51.1
49.5		50.6
51.9		48.6
50.4		50.7
51.4		49.4
45.7		48.1
48.5		52.4
49.8		49.9
49		51.9
48.5		52.1
50.6		51.8
47.3		54.9
51.3		51.5
47.2		55.2
50.7		52.7
53.5		52.1
51.4		50.2
52.5		45.9
46.9		52.4
48.5		53.9
45.5		51.5
49.9		51.2
48.6		49.6
48.8		47.3
48.1		48.5
46.9		47.8
45.5		54.5
49.9		51.4
50.6		52.7
53.6		46.5
50.5		51.1
47		52.6
48.6		48.9
50.3		49.9
53.3		54.4
45.5		51.5
54		50.6
53.9		49.8
49.2		51.8
52.1		53.1
48.8		50.7
51.8		54.8
48.1		49.4
46.9		49.6
51.4		48.8
50.5		52.9
49.4		52.7
49.6		49.8
49.4		52.2
50.4		51.2
45.2		51.8
47.8		46.8
49.6		48
50.3		53
50.2		50
46		50.2
49.3		54.8
48.3		50
48.8		51.1
49.7		48.5
48.2		47.5
47.7		49.1
43.3		54.7
49.7		53.1
50		53.4
46.8		55.3
51		50.7
48.6		51.8
50		45.2
46.2		44.2
47.7		50.3
50.4		47.9
49.4		48.9
47.5		50.9
46.8		49.3
48.4		51.2
46.7		51.2
45.9		48.4
49.4		53.3
51.3		47.8
48.5		51.7
50.1		56.6
47.3		47.1
50		49
50.6		49.1
47.8		49.9
53		46.2
49.3		48.6
52.2		47.5
47.9		52.1
51.8		46.2
47.6		49.6
48.5		49
50.8		52.5
46.6		50.7
50.6		48.7
53		55.7
50.2		47.3
46.7		51.9
48.6		45.7
49.4		54.2
52.3		47.3
50.8		43.9
51		47.9
47.8		55.9
48		50.1
46.4		48.8
51.5		52.6
49.9		52.3
53		50.1
48.6		53.2
50		52.7
52.9		48.6
51.6		47.4
51.9		55.3
47.8		57
51.2		49.8
51.1		52.9
52		47.9
51.7		53.5
52.8		51.8
48		47.9
47.5		48.2
46.2		51.7
47.2		47.7
48.2		51
46.5		47.4
51		48.7
50.7		55.8
44.9		51.2
45.5		54.2
50.2		49.9
46.6		52.6
49.1		45.9
49.5		50.2
49.6		54.8
49.9		55.1
52.1		49.4
45.9		45.7
50.4		55.2
50.5		49.7
47.1		47.7
49.9		52.1
51.2		50.6
49.2		51.9
49.5		54.2
50		46.7
45.1		47
51.9		49.8
47.6		53.8
48.6		53.9
46.6		50
47.3		48.9
48.4		49
51.4		52.6
47.2		52.2
45.5		51.3
50.3		51.9
49.9		50.8
48.7		50
50.1		50.4
47.7		50.2
48.1		46.9
49.4		53.4
49.3		52.2
48.6		48.6
49.7		51.1
46.2		50.8
49.1		50.6
48.5		54.8
51		50
49.3		46.6
47.4		51.8
49		47.9
50.7		48.9
48.3		48.8
47.8		49.6
46.5		52.1
48.9		50.4
48.7		50.9
50.1		52.7
52		49.5
51.6		55.2
46.9		53.6
48		51.6
48.5		48.8
44.5		48
49.3		53.1
48.2		51.7
53.5		47.4
46.9		57
45.9		53.5
47.4		48.3
51.2		48
47.8		54.3
49.8		51.2
47.4		48.4
49.1		48.2
49.6		48.5
49.3		53.2
49.5		51.4
50.4		48.1
47.6		47.8
50.7		56.2
51.1		48.7
49.8		55.1
47		50.3
51.7		46.3
48.7		53.4
51.3		47.1
47.7		53.3
46.7		49.2
53.6		48.3
51.9		52.4
48.8		49
51.7		47
46.5		52.1
46.8		50.4
51.8		47
47.5		50.1
48.6		53
47.2		53.3
47.1		50.1
50.8		48.5
51.3		47.5
46.8		51.2
50.2		48.1
49.1		53
46.7		48.4
51.8		50.9
49.1		54
45.5		55
48.8		55.1
51.6		52
48.5		48.2
49.9		53.1
50.8		52.8
48.7		50.8
49.5		48.3
49.5		47.9
47.3		53.7
50.5		51.4
46.9		48.1
48.3		47.4
49.5		48.3
50.7		46.8
48.6		54.9
50.4		53.1
49.6		53
48.5		50.9
50.7		52.1
47.7		50.9
51.2		49.2
46.1		48.7
47.9		47.8
51.9		46.7
47.6		47.8
45.1		47.8
46.2		49.3
46.9		49.7
51.2		48.2
47.1		49.6
50.3		48.9
46.4		52
50.7		52.1
49		50.8
47.5		52.6
48		51.6
51.6		46.9
50.4		48.4
47.6		48.9
47.2		48.6
48.7		53.2
47.6		46.4
48.6		49.4
48		49.7
49.4		46.1
54.6		50.4
49.6		46.2
50.6		52.4
47.9		56.9
52.6		53.5
49.3		54.5
45.9		48.5
48.6		50.7
49.1		49.1
50.9		52.9
51.9		54.3
46.5		50.5
49.4		50.3
49.7		50.7
51		55.1
51.1		52.7
48.5		46.4
47.5		48.5
49.8		55
47.7		54.4
50.4		51.7
48		48.7
52.3		55.1
48.3		45.4
47.2		53
51.3		48.3
48.8		54.7
44.4		53.5
49.3		52.4
49.3		51
52		50
50.6		48.9
49		54.4
49.9		53.2
50.1		46.8
48.1		50.5
48.3		49.2
50.1		48.1
50.8		48.6
48.9		52.6
48.8		52.1
49.4		51.1
47.9		49.3
48.5		49.7
51.7		56.9
46.7		49.4
47.1		44.5
52.6		51.7
47.4		50.3
48.2		49.8
50.3		44.9
51		52.6
48.2		45.6
51.4		49.3
43.9		49.3
47.2		52.1
51.7		53.3
49.8		46.2
50		49.6
49.6		53
48.3		48.1
49.9		49.5
47.5		50.2
48.4		48.6
49.1		48.3
47.3		47.7
50.2		50.5
48.3		50.6
51.7		52.4
47.7		52.9
47.5		47.3
50.3		52.8
46.6		49.2
48.6		48.4
52.3		53.5
51.4		51.4
47.3		50.8
47.2		54.2
52.3		48.6
49.7		55.3
48.2		50.3
51.1		52.6
47.3		51.3
49.3		48.3
45.7		47.1
46.6		46.8
49.2		48
46		46.5
48.9		53.3
45.5		49.5
44.3		53.4
46.3		51.1
50.8		48
47.5		48.2
46.9		45.2
46.3		54.3
48.1		47.6
46.5		54.9
48.5		50
48.7		52.6
49.4		46.6
49.8		47.5
50.6		49.9
49.9		55.8
48.9		51.7
49.1		52
46.5		53
50.4		49.1
48.1		56.2
49.3		48.9
48.6		52.9
49.7		53.8
49.9		52.6
48.9		53.9
48.7		54.8
50.7		52.1
51.8		49.2
46.3		47.8
51.9		49.5
49.1		49.2
45.6		52.3
46.3		55
47.7		58.3
48.2		51.3
47.2		49.8
51.4		47.5
47.5		47.8
48.6		48.5
49		48.8
51.5		48.7
48.2		48.4
52.5		50.7
51.9		47.4
48.7		46.7
47.5		52.9
52.2		53.8
51.6		52.2
50.9		53.1
50		46.5
46.8		53.1
50.1		56.2
52.6		51
49.8		46.7
48.3		50.8
46.9		51.4
51.4		47.2
47.4		47.1
50		47.5
47.2		52.2
49.5		56.4
50.3		47.9
48.8		54.5
51.1		50.2
47.1		50.8
50.6		49.8
45.4		47
50.7		54.4
47.7		49.5
55.3		45.8
47		51.1
47.7		49.1
47.7		53.3
46.2		50.8
49.5		48.6
51.3		50.9
47.8		48.4
48.6		53.7
52.4		47.3
49		46.7
51		46.2
45.9		52.1
45.8		50
47.2		51.9
48.1		52.6
52.1		57.5
49.3		50.6
49.8		50.3
48.8		53.3
50		51.4
47.9		50.8
42.2		43.4
48		47.2
49.5		46.9
50.2		51.2
45.2		48.8
41.1		48.8
50.9		50.2
51.4		54.1
51.3		48.7
48.6		52.2
43.9		47.5
48.4		49.6
49.6		49
47.4		46.1
51.2		51.6
47.7		53.6
49.3		50.5
49.5		53.3
48.6		49.1
52.4		57.1
51		53.7
50.1		54.3
47.4		53.7
47.4		49.6
46		51.6
48.8		51.5
48.4		59.3
49.2		48.6
50.3		51.9
48.1		51.5
53.5		53.1
49.3		50.2
47.6		49.2
52.3		52.3
52.3		49.3
49.9		49.8
48.8		49.9
48.3		50
48.4		53.7
50.3		46.4
50.6		49.5
49.7		44.1
49.4		47.4
45		46.2
49.3		52.3
47.5		51.7
50.8		52
44.9		51
48.4		47.9
48.5		52.3
49.5		47.8
48.4		53.6
49.9		52.3
50.2		50.7
52.9		48.7
47.2		50.2
52.5		47.3
47		49.3
49.4		53.3
48.7		54.1
52.7		51.5
50.1		50.4
46.6		53.8
53		55.7
50.5		48.5
47.6		55.7
51.6		54.8
48.4		53.3
49		50.3
47.2		50.1
49.3		49.7
47.7		46.8
47.1		51.4
47.7		51
49.6		48.4
53.7		45.5
50.5		51.5
50.9		50.5
49.1		55.5
48.1		56.6
50.4		54.5
49.5		53
51.3		50.3
49.2		50.6
50.6		53.1
49.8		47.9
50.7		53.9
52.1		52.1
50.5		48.2
51.1		46.9
47.2		50.5
46.8		50.2
49.2		47.8
50.8		47.5
49.9		49.2
49.7		53
48.6		55.2
46.9		49.8
47.3		48.6
48.2		48.8
49.4		54.5
46.6		47.1
47.6		52.8
49.3		52.8
55.8		51.9
47.7		47.7
50.4		47.4
49.6		46.9
47.8		52.3
51.2		46
49.6		49
46.5		50
52		57.5
50.1		49.7
47.1		51.5
49.9		53.4
46.2		51.1
49.2		49.5
51.2		49.2
49.5		53.4
48.7		50.5
50.3		51.4
50.1		51.7
50.4		47.6
50.4		54.9
50		53.9
46.8		48.2
53.8		49
48.1		49.2
45.2		47.8
49		51.8
51.2		50.3
50		48.6
48.5		48.9
46		47.1
50.7		54.6
47.8		54.5
49.8		52.8
50.9		47.8
53.5		52.3
48.3		48.5
47.5		52.7
49.1		49.1
49.3		52.6
53.9		49.7
47.8		49.4
50.4		51.2
52.3		53.8
50		48.7
49.9		47.8
48		51.5
47.2		52.6
50.9		58.1
47.2		52.1
48.5		55
48.6		51.5
46.2		49
52.8		52.9
47.7		55.3
45.6		46.8
49.1		50.4
49.9		48.8
49.3		52.9
48.8		50.6
47.5		47.2
52.2		46.4
47.3		55.8
51.7		51.9
50.1		48.2
53.2		52.4
49.5		51.6
50.7		54.2
52.9		46.1
48.5		54
51.8		50.4
47.9		53.6
50.1		50.6
48.4		48.1
48.7		51
48.5		49.8
52.4		54.1
50.6		55.1
		49.4
		49.4
		47.8
		49.7
		53
		46.8
		49.6
		52.7
		52.3
		48.2
		45.1
		53.8
		49.3
		54.8
		51.9
		51.8
		53.4
		49.2
		48.4
		48.5
		54.3
		51.5
		54.7
		51.8
		55.8
		57.1
		51
		51.4
		53.8
		54.3
		52
		53.1
		49.8
		49.9
		49.7
		55.2
		52.5
		52.1

## Sheet: Fig 6A
Efna1 expression			Epha2 expression
Veh	S. Aureus		Veh	S.Aureus
120.56	41.0794		77.2749	19.5549
102.312	68.4405		85.737	41.39
81.3016	68.5465		96.4529	16.6694
110.271	69.3418		91.2301	17.0444
120.31	42.2636		103.57	12.176
53.8657	54.6192		100.069	14.9996
77.8636	60.1544		83.1901	23.109
96.3801	56.5146		140.569	28.3178
91.7324	74.1378		109.975	15.4304
145.404	69.809		111.932	36.8817
	61.4375			38.2725
	47.2396			12.9532

## Sheet: Fig 6B
Efna1 expression			Epha2 expression
2 months	15 months		2 months	15 months
95.5821	76.9271		85.7898	50.8466
95.5892	98.3524		103.154	57.9163
122.615	80.1852		105.988	67.87
86.2141	56.5433		105.068	73.2097

## Sheet: Fig 6C
Efna1 expression			Epha2 expression
Veh	ATRA		Veh	ATRA
108.552	85.9923		77.9186	65.5265
110.029	100.49		103.197	77.0679
75.7092	123.643		71.2364	50.0266
93.9711	119.235		96.4686	65.2736
125.538	125.031		98.1608	60.1964
75.1136	89.8774		67.5195	101.993
82.0674	105.051		157.968	78.6205
129.02	70.1649		127.531	#TECHNICAL FAILURE
	88.6797			82.5127

## Sheet: Fig 6D
Efna1 expression			Epha2 expression
Sham	OVX		Sham	OVX
118.661	127.799		101.215	30.6702
99.3947	122.687		75.6878	111.176
95.1124	125.467		99.7654	92.3783
116.091	86.3585		105.529	81.2873
37.5438	82.4735		54.6661	75.1638
103.595	125.228		120.578	145.902
108.247	83.1876		87.2111	64.2736
105.879	84.7066		127.146	106.983
118.281			117.056
97.1958			111.146

## Sheet: Fig 6E
Efna1 expression			Epha2 expression
Non-loaded	Loaded		Non-loaded	Loaded
153.492	225.304		127.474	189.103
60.08	258.281		79.9555	192.387
132.527	136.291		120.632	122.707
41.9233	109.835		72.1959	82.7064
42.1162	167.219		52.0981	112.318
85.2973	125.525		83.9678	126.864
184.564	301.138		163.677	342.102

## Sheet: Fig 6F
Efna1 expression			Epha2 expression
Veh	PTH		Veh	PTH
16.0697	47.9482		24.0994	34.3531
39.699	103.648		46.6928	75.3128
19.4654	50.2756		21.1508	52.9888
55.981	176.683		52.1716	136.169
45.8305	61.3998		48.9152	59.0816
138.139	57.0894		161.856	54.4712
60.8662	161.187		62.4954	129.248
117.373	96.1138		81.8828	73.0774
125.211	148.662		130.136	115.078
351.547	115.4		312.284	98.3897
129.818	289.848		158.315	255.096
